# Supplementary material for: A gene network switch enhances the oxidative capacity of ovine skeletal muscle during late fetal development
Source: BMC Genomics. 2010 Jun 15;11:378. doi: 10.1186/1471-2164-11-378 (PMC2894804; doi:10.1186/1471-2164-11-378)
Supplement: Additional File 3 — Functional clustering of genes present in each expression cluster. The file contains complete details of the functional groups and functional terms significantly associated with each gene expression cluster. Each functional group was associated with an enrichment score. Each enriched term was listed with the gene count, percentage of genes associated with this term, p-value, a list of genes, fold enrichment, Bonnferroni-corrected p-value, Benjamini-corrected p-value and an FDR (percent of false predictions expected). [file 1471-2164-11-378-S3.XLS]

## Sheet: UFFF cluster
Functional Group 1	Median: 0.002692400138373135	Geo: 0.0035832104823688526	CCR7, CCKBR, IL4R, CXADR, CHRNE, CD6, IL2RG, PRLR, HTR1F, AHR, FGFR1, F2RL2, RGS5,
Category	Term	Count	%	PValue	Genes	List Total	Pop Hits	Pop Total	Fold Enrichment	Bonferroni	Benjamini	FDR
GOTERM_MF_ALL	GO:0004872~receptor activity	12	0.2222	0.00216396	CCR7, CCKBR, IL4R, CXADR, CHRNE, CD6, IL2RG, PRLR, HTR1F, AHR, FGFR1, F2RL2,	45	369	3870	2.79675	0.970086	0.970086	3.5677
GOTERM_MF_ALL	GO:0060089~molecular transducer activity	13	0.2407	0.0026924	CCR7, CCKBR, IL4R, CHRNE, PRLR, HTR1F, AHR, F2RL2, CXADR, CD6, IL2RG, RGS5, FGFR1,	45	438	3870	2.55251	0.987318	0.887386	4.42056
GOTERM_MF_ALL	GO:0004871~signal transducer activity	13	0.2407	0.0026924	CCR7, CCKBR, IL4R, CHRNE, PRLR, HTR1F, AHR, F2RL2, CXADR, CD6, IL2RG, RGS5, FGFR1,	45	438	3870	2.55251	0.987318	0.887386	4.42056
GOTERM_MF_ALL	GO:0004888~transmembrane receptor activity	8	0.1481	0.00487861	CCR7, CCKBR, IL4R, CD6, IL2RG, PRLR, HTR1F, F2RL2,	45	189	3870	3.64021	0.999638	0.862024	7.87415
SP_PIR_KEYWORDS	receptor	10	0.1852	0.00771856	CCR7, CCKBR, IL4R, CXADR, CHRNE, IL2RG, PRLR, HTR1F, AHR, FGFR1,	38	274	2796	2.68536	0.995198	0.83129	11.0063
Functional Group 2	Median: 0.031062619803104846	Geo: 0.021216043185050763	CXADR, CHRNE, CLDN1, TNS4, DSC2, CDH1, CDH2, CCKBR, IL2RG, SLC2A4, CCR7, NOSTRIN, F2RL2, PRLR, ATP6V1D, IL4R, FLJ20152, DNAJC5, CD6, FUT1, TSPAN13, HTR1F, CORO1A, SPG3A, ATP6V1B2, ANXA4, CTSC, IL15, PRELP, MGP,
Category	Term	Count	%	PValue	Genes	List Total	Pop Hits	Pop Total	Fold Enrichment	Bonferroni	Benjamini	FDR
SP_PIR_KEYWORDS	cell junction	6	0.1111	0.000661142	CXADR, CHRNE, CLDN1, TNS4, DSC2, CDH1,	38	55	2796	8.02679	0.365982	0.365982	0.990322
GOTERM_CC_ALL	GO:0030054~cell junction	6	0.1111	0.00135096	CXADR, CHRNE, CDH2, CLDN1, TNS4, DSC2,	38	75	3277	6.89895	0.510214	0.510214	1.94254
GOTERM_CC_ALL	GO:0044459~plasma membrane part	9	0.1667	0.00452273	CCKBR, CXADR, CHRNE, CDH2, IL2RG, CLDN1, SLC2A4, TNS4, DSC2,	38	241	3277	3.22046	0.908683	0.697813	6.36603
GOTERM_CC_ALL	GO:0005886~plasma membrane	12	0.2222	0.00618631	CCR7, CCKBR, NOSTRIN, CXADR, CHRNE, CDH2, IL2RG, CLDN1, SLC2A4, TNS4, DSC2, F2RL2,	38	431	3277	2.40103	0.962241	0.664513	8.61114
UP_SEQ_FEATURE	topological domain:Extracellular	9	0.1667	0.00770618	CCKBR, CXADR, CHRNE, CDH2, IL2RG, PRLR, CLDN1, SLC2A4, DSC2,	20	225	1343	2.686	1	1	13.0367
GOTERM_CC_ALL	GO:0016020~membrane	25	0.463	0.00814483	CCR7, ATP6V1D, CCKBR, IL4R, PRLR, CDH1, FLJ20152, DNAJC5, CXADR, CD6, CLDN1, SLC2A4, FUT1, TSPAN13, NOSTRIN, CHRNE, HTR1F, CORO1A, DSC2, F2RL2, CDH2, SPG3A, IL2RG, ATP6V1B2, TNS4,	38	1441	3277	1.49613	0.986675	0.660241	11.19
SP_PIR_KEYWORDS	glycoprotein	15	0.2778	0.0113633	CCR7, TSPAN13, ANXA4, CCKBR, CHRNE, PRLR, CTSC, DSC2, IL15, CDH1, CXADR, CDH2, IL2RG, SLC2A4, PRELP,	38	575	2796	1.91945	0.99962	0.860339	15.8005
UP_SEQ_FEATURE	topological domain:Cytoplasmic	9	0.1667	0.0267945	CCKBR, CXADR, CHRNE, CDH2, IL2RG, PRLR, CLDN1, SLC2A4, DSC2,	20	277	1343	2.18177	1	1	38.7623
SP_PIR_KEYWORDS	membrane	17	0.3148	0.029783	CCR7, TSPAN13, CCKBR, CHRNE, PRLR, CORO1A, DSC2, FLJ20152, CDH1, CXADR, DNAJC5, CDH2, SPG3A, IL2RG, CLDN1, SLC2A4, ATP6V1B2,	38	775	2796	1.61399	1	0.984493	36.5555
GOTERM_CC_ALL	GO:0044425~membrane part	19	0.3519	0.0323422	CCR7, TSPAN13, ATP6V1D, CCKBR, CHRNE, PRLR, HTR1F, DSC2, F2RL2, FLJ20152, CDH1, CXADR, CDH2, SPG3A, IL2RG, CLDN1, SLC2A4, ATP6V1B2, TNS4,	38	1076	3277	1.52277	1	0.968939	37.9398
SP_PIR_KEYWORDS	transmembrane	14	0.2593	0.0411431	TSPAN13, CCR7, CCKBR, CHRNE, PRLR, DSC2, FLJ20152, CDH1, CXADR, CDH2, SPG3A, IL2RG, CLDN1, SLC2A4,	38	606	2796	1.69984	1	0.99197	46.8603
GOTERM_CC_ALL	GO:0016021~integral to membrane	16	0.2963	0.0603134	CCR7, TSPAN13, CCKBR, CHRNE, PRLR, HTR1F, DSC2, F2RL2, FLJ20152, CDH1, CXADR, CDH2, SPG3A, IL2RG, CLDN1, SLC2A4,	38	905	3277	1.52463	1	0.983523	59.4525
GOTERM_BP_ALL	GO:0022610~biological adhesion	5	0.0926	0.0614111	CXADR, CDH2, CLDN1, DSC2, CDH1,	37	141	3369	3.22887	1	1	68.1783
GOTERM_BP_ALL	GO:0007155~cell adhesion	5	0.0926	0.0614111	CXADR, CDH2, CLDN1, DSC2, CDH1,	37	141	3369	3.22887	1	1	68.1783
GOTERM_CC_ALL	GO:0031224~intrinsic to membrane	16	0.2963	0.062963	CCR7, TSPAN13, CCKBR, CHRNE, PRLR, HTR1F, DSC2, F2RL2, FLJ20152, CDH1, CXADR, CDH2, SPG3A, IL2RG, CLDN1, SLC2A4,	38	910	3277	1.51625	1	0.977968	61.0802
UP_SEQ_FEATURE	transmembrane region	9	0.1667	0.0822176	CCKBR, CXADR, CHRNE, CDH2, IL2RG, PRLR, CLDN1, SLC2A4, DSC2,	20	341	1343	1.77229	1	1	78.7568
UP_SEQ_FEATURE	glycosylation site:N-linked (GlcNAc...)	10	0.1852	0.0957468	CCKBR, CXADR, CHRNE, CDH2, IL2RG, PRLR, SLC2A4, PRELP, IL15, DSC2,	20	414	1343	1.62198	1	1	83.7534
UP_SEQ_FEATURE	disulfide bond	8	0.1481	0.355468	CCKBR, CXADR, MGP, CHRNE, IL2RG, PRLR, PRELP, IL15,	20	411	1343	1.30706	1	1	99.9641
Functional Group 3	Median: 0.013973645056514963	Geo: 0.02357524443449473	CXADR, CHRNE, CLDN1, TNS4, DSC2, CDH1, ANXA4, S100A4, MGP, CDH2, CCKBR, IL2RG, SLC2A4, CD86, CD6, ATP6V1D, DNMT3B, CTSC, GCLC, SQSTM1, ATP6V1B2,
Category	Term	Count	%	PValue	Genes	List Total	Pop Hits	Pop Total	Fold Enrichment	Bonferroni	Benjamini	FDR
SP_PIR_KEYWORDS	cell junction	6	0.1111	0.000661142	CXADR, CHRNE, CLDN1, TNS4, DSC2, CDH1,	38	55	2796	8.02679	0.365982	0.365982	0.990322
SP_PIR_KEYWORDS	calcium binding	5	0.0926	0.000906877	ANXA4, S100A4, MGP, CDH2, DSC2,	38	34	2796	10.8204	0.464804	0.268429	1.35607
GOTERM_CC_ALL	GO:0030054~cell junction	6	0.1111	0.00135096	CXADR, CHRNE, CDH2, CLDN1, TNS4, DSC2,	38	75	3277	6.89895	0.510214	0.510214	1.94254
INTERPRO	IPR014868:Cadherin prodomain like	3	0.0556	0.00255399	CDH2, DSC2, CDH1,	44	6	3202	36.3864	0.999515	0.999515	4.49775
PIR_SUPERFAMILY	PIRSF002504:cadherin	3	0.0556	0.00452149	CDH2, DSC2, CDH1,	24	8	1728	27	0.996518	0.996518	7.09829
GOTERM_CC_ALL	GO:0044459~plasma membrane part	9	0.1667	0.00452273	CCKBR, CXADR, CHRNE, CDH2, IL2RG, CLDN1, SLC2A4, TNS4, DSC2,	38	241	3277	3.22046	0.908683	0.697813	6.36603
INTERPRO	IPR000233:Cadherin cytoplasmic region	3	0.0556	0.00468666	CDH2, DSC2, CDH1,	44	8	3202	27.2898	0.999999	0.999096	8.10645
GOTERM_BP_ALL	GO:0016337~cell-cell adhesion	4	0.0741	0.00580108	CDH2, CLDN1, DSC2, CDH1,	37	35	3369	10.4062	1	1	9.97756
INTERPRO	IPR002126:Cadherin	3	0.0556	0.0106768	CDH2, DSC2, CDH1,	44	12	3202	18.1932	1	0.999977	17.5661
GOTERM_BP_ALL	GO:0007156~homophilic cell adhesion	3	0.0556	0.0121277	CDH2, DSC2, CDH1,	37	16	3369	17.0726	1	1	19.7839
KEGG_PATHWAY	bta04514:Cell adhesion molecules (CAMs)	5	0.0926	0.013899	CD86, CDH2, CD6, CLDN1, CDH1,	23	62	1403	4.91935	0.920609	0.920609	15.8493
SMART	SM00112:CA	3	0.0556	0.0140483	CDH2, DSC2, CDH1,	28	12	1731	15.4554	0.998306	0.998306	18.1907
SP_PIR_KEYWORDS	cell adhesion	4	0.0741	0.0531542	CXADR, CDH2, DSC2, CDH1,	38	65	2796	4.52794	1	0.990942	56.0423
GOTERM_BP_ALL	GO:0022610~biological adhesion	5	0.0926	0.0614111	CXADR, CDH2, CLDN1, DSC2, CDH1,	37	141	3369	3.22887	1	1	68.1783
GOTERM_BP_ALL	GO:0007155~cell adhesion	5	0.0926	0.0614111	CXADR, CDH2, CLDN1, DSC2, CDH1,	37	141	3369	3.22887	1	1	68.1783
GOTERM_MF_ALL	GO:0005509~calcium ion binding	6	0.1111	0.137415	ANXA4, S100A4, MGP, CDH2, DSC2, CDH1,	45	242	3870	2.13223	1	1	91.6171
SP_PIR_KEYWORDS	calcium	5	0.0926	0.153299	ANXA4, S100A4, CDH2, DSC2, CDH1,	38	158	2796	2.32845	1	0.99999	91.8261
SP_PIR_KEYWORDS	duplication	3	0.0556	0.178082	ANXA4, CDH2, DSC2,	38	58	2796	3.80581	1	0.999995	94.7726
SP_PIR_KEYWORDS	Cleavage on pair of basic residues	3	0.0556	0.306011	CDH2, DSC2, CDH1,	38	84	2796	2.62782	1	1	99.5902
GOTERM_MF_ALL	GO:0043167~ion binding	12	0.2222	0.475513	ATP6V1D, DNMT3B, ANXA4, S100A4, MGP, CDH2, CTSC, GCLC, SQSTM1, DSC2, ATP6V1B2, CDH1,	45	916	3870	1.12664	1	1	99.998
GOTERM_MF_ALL	GO:0046872~metal ion binding	11	0.2037	0.579234	ATP6V1D, DNMT3B, ANXA4, S100A4, MGP, CDH2, GCLC, SQSTM1, DSC2, ATP6V1B2, CDH1,	45	892	3870	1.06054	1	1	100
GOTERM_MF_ALL	GO:0043169~cation binding	8	0.1481	0.848148	DNMT3B, ANXA4, S100A4, MGP, CDH2, SQSTM1, DSC2, CDH1,	45	814	3870	0.845209	1	1	100
Functional Group 4	Median: 0.03624272209785991	Geo: 0.02850419654168993	CCR7, CCKBR, IL4R, CD6, IL2RG, PRLR, HTR1F, F2RL2, IL15,
Category	Term	Count	%	PValue	Genes	List Total	Pop Hits	Pop Total	Fold Enrichment	Bonferroni	Benjamini	FDR
GOTERM_MF_ALL	GO:0004888~transmembrane receptor activity	8	0.1481	0.00487861	CCR7, CCKBR, IL4R, CD6, IL2RG, PRLR, HTR1F, F2RL2,	45	189	3870	3.64021	0.999638	0.862024	7.87415
KEGG_PATHWAY	bta04060:Cytokine-cytokine receptor interaction	5	0.0926	0.0276283	CCR7, IL4R, IL2RG, PRLR, IL15,	23	76	1403	4.01316	0.993725	0.920782	29.2077
INTERPRO	IPR003961:Fibronectin, type III	3	0.0556	0.0314771	IL4R, IL2RG, PRLR,	44	21	3202	10.3961	1	1	43.7616
SMART	SM00060:FN3	3	0.0556	0.0410083	IL4R, IL2RG, PRLR,	28	21	1731	8.83163	1	0.999921	44.8017
INTERPRO	IPR008957:Fibronectin, type III-like fold	3	0.0556	0.0500209	IL4R, IL2RG, PRLR,	44	27	3202	8.08586	1	1	60.2862
KEGG_PATHWAY	bta04630:Jak-STAT signaling pathway	4	0.0741	0.0616288	IL4R, IL2RG, PRLR, IL15,	23	59	1403	4.13559	0.99999	0.978459	54.3531

## Sheet: FUFF cluster 
Functional Group 1	Median: 0.01778835281921673	Geo: 0.007379152296379567	F10, TSHR, CD47, SLC1A3, VEGF, NPR3, C3, FLJ22662, MMP13, CREB3L3, HPSE, ENPEP, C4A, DSG1, CA6, IGFBP5,
Category	Term	Count	%	PValue	Genes	List Total	Pop Hits	Pop Total	Fold Enrichment	Bonferroni	Benjamini	FDR
SP_PIR_KEYWORDS	glycoprotein	15	0.5	5.2387e-05	F10, TSHR, CD47, SLC1A3, VEGF, NPR3, C3, FLJ22662, MMP13, CREB3L3, HPSE, ENPEP, C4A, DSG1, CA6,	25	575	2796	2.91757	0.0354519	0.0354519	0.0788063
SP_PIR_KEYWORDS	signal	11	0.3667	0.0120898	F10, MMP13, FLJ22662, TSHR, HPSE, CD47, VEGF, NPR3, DSG1, IGFBP5, CA6,	25	558	2796	2.20473	0.999771	0.876949	16.7268
UP_SEQ_FEATURE	glycosylation site:N-linked (GlcNAc...)	10	0.3333	0.0177884	F10, MMP13, TSHR, HPSE, CD47, C4A, VEGF, NPR3, DSG1, CA6,	16	414	1343	2.02748	1	1	27.6809
UP_SEQ_FEATURE	signal peptide	10	0.3333	0.0354282	F10, MMP13, TSHR, HPSE, CD47, VEGF, NPR3, DSG1, IGFBP5, CA6,	16	459	1343	1.8287	1	1	47.8636
UP_SEQ_FEATURE	disulfide bond	9	0.3	0.0548158	F10, MMP13, TSHR, CD47, C4A, VEGF, NPR3, IGFBP5, CA6,	16	411	1343	1.83805	1	1	63.8658
Functional Group 2	Median: 0.03617248353279704	Geo: 0.03368388689836205	C4A, CEBPG, C3, TSHR, PPARG, TNFSF13, F10, CREB3L3, MMP13, VEGF,
Category	Term	Count	%	PValue	Genes	List Total	Pop Hits	Pop Total	Fold Enrichment	Bonferroni	Benjamini	FDR
GOTERM_BP_ALL	GO:0002449~lymphocyte mediated immunity	3	0.1	0.00793103	C4A, CEBPG, C3,	23	21	3369	20.9255	1	1	13.399
GOTERM_BP_ALL	GO:0002443~leukocyte mediated immunity	3	0.1	0.00947989	C4A, CEBPG, C3,	23	23	3369	19.1059	1	1	15.8094
GOTERM_BP_ALL	GO:0045087~innate immune response	3	0.1	0.0111527	C4A, CEBPG, C3,	23	25	3369	17.5774	1	0.999828	18.3414
GOTERM_BP_ALL	GO:0002252~immune effector process	3	0.1	0.0158559	C4A, CEBPG, C3,	23	30	3369	14.6478	1	0.999949	25.0807
GOTERM_BP_ALL	GO:0048518~positive regulation of biological process	5	0.1667	0.0290556	TSHR, PPARG, C4A, CEBPG, C3,	23	184	3369	3.98039	1	0.999989	41.2991
GOTERM_BP_ALL	GO:0002376~immune system process	5	0.1667	0.0361725	TSHR, C4A, TNFSF13, CEBPG, C3,	23	197	3369	3.71772	1	0.999997	48.605
GOTERM_BP_ALL	GO:0006955~immune response	4	0.1333	0.058608	C4A, TNFSF13, CEBPG, C3,	23	138	3369	4.24575	1	1	66.4169
GOTERM_BP_ALL	GO:0006950~response to stress	5	0.1667	0.0682071	F10, CREB3L3, C4A, CEBPG, C3,	23	242	3369	3.02641	1	1	72.0936
GOTERM_BP_ALL	GO:0050896~response to stimulus	7	0.2333	0.0735677	F10, TSHR, CREB3L3, C4A, TNFSF13, CEBPG, C3,	23	468	3369	2.19091	1	1	74.856
GOTERM_BP_ALL	GO:0032501~multicellular organismal process	7	0.2333	0.090963	F10, MMP13, TSHR, C4A, VEGF, CEBPG, C3,	23	494	3369	2.0756	1	1	82.1472
GOTERM_BP_ALL	GO:0006952~defense response	3	0.1	0.169432	C4A, CEBPG, C3,	23	114	3369	3.85469	1	1	96.5055

## Sheet: FFDU cluster 
Functional Group 1	Median: 0.026647880230614027	Geo: 0.035756135974048385	COL11A1, ITGA2, SELE, EVA1, BCL10, NCAM1,
Category	Term	Count	%	PValue	Genes	List Total	Pop Hits	Pop Total	Fold Enrichment	Bonferroni	Benjamini	FDR
GOTERM_BP_ALL	GO:0022610~biological adhesion	6	0.0833	0.0266479	COL11A1, ITGA2, SELE, EVA1, BCL10, NCAM1,	42	141	3369	3.41337	1	1	38.6128
GOTERM_BP_ALL	GO:0007155~cell adhesion	6	0.0833	0.0266479	COL11A1, ITGA2, SELE, EVA1, BCL10, NCAM1,	42	141	3369	3.41337	1	1	38.6128
SP_PIR_KEYWORDS	cell adhesion	4	0.0556	0.0643764	ITGA2, SELE, EVA1, NCAM1,	41	65	2796	4.19662	1	0.99952	63.2623

## Sheet: FFUD cluster 
Functional Group 1	Median: 0.020412413051755503	Geo: 0.014050490115908138	SARS, ARL1, P2RX5, AK1, RAB3A, HSPH1, SMARCA4, EIF2AK2, PCK2, PSMC5, GARS, BCKDK,
Category	Term	Count	%	PValue	Genes	List Total	Pop Hits	Pop Total	Fold Enrichment	Bonferroni	Benjamini	FDR
GOTERM_MF_ALL	GO:0032553~ribonucleotide binding	12	0.2857	0.00417354	SARS, ARL1, P2RX5, AK1, RAB3A, HSPH1, SMARCA4, EIF2AK2, PCK2, PSMC5, GARS, BCKDK,	37	498	3870	2.52035	0.998858	0.998858	6.77337
GOTERM_MF_ALL	GO:0032555~purine ribonucleotide binding	12	0.2857	0.00417354	SARS, ARL1, P2RX5, AK1, RAB3A, HSPH1, SMARCA4, EIF2AK2, PCK2, PSMC5, GARS, BCKDK,	37	498	3870	2.52035	0.998858	0.998858	6.77337
GOTERM_MF_ALL	GO:0017076~purine nucleotide binding	12	0.2857	0.00628751	SARS, ARL1, P2RX5, AK1, RAB3A, HSPH1, SMARCA4, EIF2AK2, PCK2, PSMC5, GARS, BCKDK,	37	525	3870	2.39073	0.999963	0.922267	10.0372
GOTERM_MF_ALL	GO:0000166~nucleotide binding	12	0.2857	0.0185275	SARS, ARL1, P2RX5, AK1, RAB3A, HSPH1, SMARCA4, EIF2AK2, PCK2, PSMC5, GARS, BCKDK,	37	608	3870	2.06437	1	0.997664	26.9203
GOTERM_MF_ALL	GO:0005524~ATP binding	9	0.2143	0.0222974	SARS, P2RX5, AK1, HSPH1, SMARCA4, EIF2AK2, PSMC5, GARS, BCKDK,	37	385	3870	2.44507	1	0.997731	31.4878
GOTERM_MF_ALL	GO:0032559~adenyl ribonucleotide binding	9	0.2143	0.0242557	SARS, P2RX5, AK1, HSPH1, SMARCA4, EIF2AK2, PSMC5, GARS, BCKDK,	37	391	3870	2.40755	1	0.996596	33.7532
GOTERM_MF_ALL	GO:0030554~adenyl nucleotide binding	9	0.2143	0.0341845	SARS, P2RX5, AK1, HSPH1, SMARCA4, EIF2AK2, PSMC5, GARS, BCKDK,	37	417	3870	2.25744	1	0.999127	44.1947
SP_PIR_KEYWORDS	nucleotide-binding	6	0.1429	0.0404885	SARS, ARL1, RAB3A, EIF2AK2, PCK2, PSMC5,	22	262	2796	2.91048	1	0.999999	46.3117
Functional Group 2	Median: 0.026475819911580108	Geo: 0.024275150584042775	SARS, PSPH, PCK2, SCD, IDH2, GARS, BCKDK, ODC1,
Category	Term	Count	%	PValue	Genes	List Total	Pop Hits	Pop Total	Fold Enrichment	Bonferroni	Benjamini	FDR
GOTERM_BP_ALL	GO:0006082~organic acid metabolic process	7	0.1667	0.00624543	SARS, PSPH, PCK2, SCD, IDH2, GARS, BCKDK,	35	170	3369	3.96353	1	1	10.7017
GOTERM_BP_ALL	GO:0019752~carboxylic acid metabolic process	7	0.1667	0.00624543	SARS, PSPH, PCK2, SCD, IDH2, GARS, BCKDK,	35	170	3369	3.96353	1	1	10.7017
KEGG_PATHWAY	bta00260:Glycine, serine and threonine metabolism	3	0.0714	0.0111578	SARS, PSPH, GARS,	14	18	1403	16.7024	0.868785	0.868785	12.9194
GOTERM_BP_ALL	GO:0006519~amino acid and derivative metabolic process	5	0.119	0.0234716	SARS, PSPH, ODC1, GARS, BCKDK,	35	110	3369	4.37532	1	1	34.8911
GOTERM_BP_ALL	GO:0009308~amine metabolic process	5	0.119	0.0294801	SARS, PSPH, ODC1, GARS, BCKDK,	35	118	3369	4.07869	1	1	41.761
GOTERM_BP_ALL	GO:0006807~nitrogen compound metabolic process	5	0.119	0.0372528	SARS, PSPH, ODC1, GARS, BCKDK,	35	127	3369	3.78965	1	1	49.6358
GOTERM_BP_ALL	GO:0006520~amino acid metabolic process	4	0.0952	0.0591912	SARS, PSPH, GARS, BCKDK,	35	89	3369	4.32616	1	1	66.7908
GOTERM_BP_ALL	GO:0032787~monocarboxylic acid metabolic process	3	0.0714	0.181595	PCK2, SCD, IDH2,	35	77	3369	3.75028	1	1	97.3231

## Sheet: FFDF cluster  
Functional Group 1	Median: 3.0165191834648225E-6	Geo: 2.267895504625927E-6	GJB1, GUCY1A3, ANK1, ALDH9A1, SPSB3, GDF8, EDN1, FZD1, BCL10, FRZB, GNGT2, SHC1, STK4, CENTB1, PECAM1, SFRP1, TGFB1, APP, TAC1, GNG11, TIMP2, ARL3, IRF3, GNB2, PSEN1, FGF2, ACVR1, GNG2, GNAI1, PLP1, EDG2, DGKH, GEFT, STMN1, KIT, CNTN1, EDNRA, CAV1, PLEKHA2, CSNK2A2, PRKCB1, CSPG6, FGL1, GABRG2, FST, GDI1, RASL11B, ADRA2A, KDR, BCAR3, IGF1R, CNIH, SPRY1, CCND1, NPR2, MYO10, ADAM10, ADRBK2, IGF1, W…
Category	Term	Count	%	PValue	Genes	List Total	Pop Hits	Pop Total	Fold Enrichment	Bonferroni	Benjamini	FDR
GOTERM_BP_ALL	GO:0007154~cell communication	63	0.2593	4.23064e-08	GJB1, GUCY1A3, ANK1, ALDH9A1, SPSB3, GDF8, EDN1, FZD1, BCL10, FRZB, GNGT2, SHC1, STK4, CENTB1, PECAM1, SFRP1, TGFB1, APP, TAC1, GNG11, TIMP2, ARL3, IRF3, GNB2, PSEN1, FGF2, ACVR1, GNG2, GNAI1, PLP1, EDG2, DGKH, GEFT, STMN1, KIT, CNTN1, EDNRA, CAV1, PLEKHA2, CSNK2A2, PRKCB1, CSPG6, FGL1, GABRG2, FST, GDI1, RASL11B, ADRA2A, KDR, BCAR3, IGF1R, CNIH, SPRY1, CCND1, NPR2, MYO10, ADAM10, ADRBK2, IGF1, W…	177	622	3369	1.92787	0.00013076	0.00013076	7.64334e-05
GOTERM_BP_ALL	GO:0007165~signal transduction	59	0.2428	9.49416e-08	GUCY1A3, ANK1, SPSB3, GDF8, EDN1, FZD1, BCL10, FRZB, GNGT2, SHC1, STK4, CENTB1, PECAM1, SFRP1, TGFB1, TAC1, GNG11, TIMP2, ARL3, IRF3, GNB2, FGF2, PSEN1, ACVR1, GNG2, GNAI1, EDG2, DGKH, GEFT, STMN1, KIT, CNTN1, EDNRA, CAV1, PLEKHA2, CSNK2A2, PRKCB1, CSPG6, FGL1, GABRG2, FST, GDI1, RASL11B, ADRA2A, KDR, BCAR3, IGF1R, CNIH, SPRY1, CCND1, NPR2, MYO10, ADAM10, ADRBK2, IGF1, WNT2B, GNB1, REM1, CD3Z,	177	575	3369	1.95304	0.000293422	0.000146722	0.000171528
GOTERM_BP_ALL	GO:0007166~cell surface receptor linked signal transduction	33	0.1358	5.9381e-06	EDG2, GDF8, DGKH, EDN1, FZD1, KIT, BCL10, CNTN1, FRZB, GNGT2, EDNRA, PLEKHA2, CSNK2A2, GABRG2, FST, SFRP1, TGFB1, ADRA2A, KDR, IGF1R, TAC1, GNG11, ARL3, IRF3, ADAM10, PSEN1, IGF1, ACVR1, WNT2B, GNG2, GNAI1, GNB1, CD3Z,	177	271	3369	2.31778	0.0181873	0.00366421	0.0107276
GOTERM_BP_ALL	GO:0007242~intracellular signaling cascade	26	0.107	0.00110913	GUCY1A3, SPSB3, EDG2, DGKH, EDN1, GEFT, STMN1, KIT, BCL10, CAV1, SHC1, CENTB1, PRKCB1, PECAM1, GDI1, RASL11B, BCAR3, CNIH, TIMP2, ARL3, CCND1, NPR2, FGF2, PSEN1, GNB1, REM1,	177	252	3369	1.96381	0.96762	0.192966	1.98497
Functional Group 2	Median: 2.295034804448976E-6	Geo: 5.962151171024242E-6	CD47, TEK, CD44, URP2, CDH5, BCL10, CNTN1, COL12A1, KITLG, ADAM10, PSEN1, CD34, THBS2, VCAM1, JUP, FBLN5, ALCAM, AEBP1, CLDN1, PECAM1, NCAM1, MIA, FN1,
Category	Term	Count	%	PValue	Genes	List Total	Pop Hits	Pop Total	Fold Enrichment	Bonferroni	Benjamini	FDR
GOTERM_BP_ALL	GO:0007155~cell adhesion	23	0.0947	2.29503e-06	CD47, TEK, CD44, URP2, CDH5, BCL10, CNTN1, COL12A1, KITLG, ADAM10, PSEN1, CD34, THBS2, VCAM1, JUP, FBLN5, ALCAM, AEBP1, CLDN1, PECAM1, NCAM1, MIA, FN1,	177	141	3369	3.10482	0.00706886	0.00177192	0.00414628
GOTERM_BP_ALL	GO:0022610~biological adhesion	23	0.0947	2.29503e-06	CD47, TEK, CD44, URP2, CDH5, BCL10, CNTN1, COL12A1, KITLG, ADAM10, PSEN1, CD34, THBS2, VCAM1, JUP, FBLN5, ALCAM, AEBP1, CLDN1, PECAM1, NCAM1, MIA, FN1,	177	141	3369	3.10482	0.00706886	0.00177192	0.00414628
SP_PIR_KEYWORDS	cell adhesion	14	0.0576	4.02374e-05	CD47, CD44, URP2, CDH5, CNTN1, KITLG, PSEN1, THBS2, JUP, FBLN5, ALCAM, PECAM1, NCAM1, FN1,	157	65	2796	3.83577	0.0273434	0.0273434	0.0605348
Functional Group 3	Median: 0.001071432658970077	Geo: 0.0010767942236523014	PLP1, IGFBP6, CASP6, CCHCR1, EMP3, EDN1, BNIP3L, NDRG2, STMN1, PTGS1, KIT, BCL10, NOV, FRZB, EDNRA, CAV1, TCF4, STK4, MYH10, SNAI2, MMD, FST, TGFB1, FN1, SFRP1, IGF1R, TEK, PEG3, APP, SPRY1, TIMP2, NR2F1, CD44, CCND1, TUFT1, CLEC3B, VIL2, ADAM10, PSEN1, FGF2, IGF1, ACVR1, DNASE2, ALCAM, WNT2B, WARS2, ALDH9A1, APOA1, TFPI2, ADRA2A, TAC1, IRF3, SERPING1, FBLN5, GNB1,
Category	Term	Count	%	PValue	Genes	List Total	Pop Hits	Pop Total	Fold Enrichment	Bonferroni	Benjamini	FDR
GOTERM_BP_ALL	GO:0032502~developmental process	46	0.1893	2.4706e-05	PLP1, IGFBP6, CASP6, CCHCR1, EMP3, EDN1, BNIP3L, NDRG2, STMN1, PTGS1, KIT, BCL10, NOV, FRZB, EDNRA, CAV1, TCF4, STK4, MYH10, SNAI2, MMD, FST, TGFB1, FN1, SFRP1, IGF1R, TEK, PEG3, APP, SPRY1, TIMP2, NR2F1, CD44, CCND1, TUFT1, CLEC3B, VIL2, ADAM10, PSEN1, FGF2, IGF1, ACVR1, DNASE2, ALCAM, WNT2B, WARS2,	177	475	3369	1.84328	0.0735241	0.0126472	0.0446261
GOTERM_BP_ALL	GO:0007399~nervous system development	13	0.0535	0.000210994	PLP1, IGF1R, APP, TIMP2, NDRG2, NR2F1, STMN1, BCL10, FGF2, PSEN1, IGF1, MYH10, ALCAM,	177	70	3369	3.53487	0.479127	0.0782961	0.380509
GOTERM_BP_ALL	GO:0009653~anatomical structure morphogenesis	22	0.0905	0.000312662	IGF1R, TEK, IGFBP6, APP, CD44, EDN1, EMP3, TUFT1, BCL10, NOV, EDNRA, CAV1, VIL2, FGF2, IGF1, MYH10, ACVR1, ALCAM, FST, WARS2, TGFB1, FN1,	177	179	3369	2.33936	0.619622	0.101833	0.563371
GOTERM_BP_ALL	GO:0007275~multicellular organismal development	33	0.1358	0.000351351	PLP1, NDRG2, EDN1, STMN1, KIT, BCL10, FRZB, EDNRA, CAV1, TCF4, MYH10, SNAI2, FST, SFRP1, TGFB1, IGF1R, TEK, APP, SPRY1, TIMP2, CD44, NR2F1, TUFT1, CLEC3B, ADAM10, FGF2, PSEN1, IGF1, ACVR1, DNASE2, ALCAM, WNT2B, WARS2,	177	332	3369	1.89192	0.66251	0.10293	0.632875
GOTERM_BP_ALL	GO:0032501~multicellular organismal process	43	0.177	0.000598369	PLP1, ALDH9A1, EDN1, NDRG2, STMN1, PTGS1, KIT, BCL10, FRZB, EDNRA, CAV1, TCF4, MYH10, APOA1, TFPI2, SNAI2, FST, TGFB1, SFRP1, ADRA2A, IGF1R, TEK, TAC1, APP, SPRY1, TIMP2, NR2F1, CD44, TUFT1, IRF3, SERPING1, CLEC3B, ADAM10, PSEN1, FGF2, IGF1, ACVR1, DNASE2, FBLN5, ALCAM, WNT2B, GNB1, WARS2,	177	494	3369	1.6568	0.84278	0.154808	1.07555
GOTERM_BP_ALL	GO:0022008~neurogenesis	9	0.037	0.000599807	PLP1, PSEN1, FGF2, MYH10, IGF1, APP, TIMP2, NR2F1, ALCAM,	177	38	3369	4.50803	0.843478	0.143197	1.07812
GOTERM_BP_ALL	GO:0048856~anatomical structure development	30	0.1235	0.00107143	PLP1, IGFBP6, NDRG2, EMP3, EDN1, STMN1, KIT, NOV, BCL10, EDNRA, CAV1, MYH10, FST, FN1, TGFB1, IGF1R, TEK, APP, TIMP2, CD44, NR2F1, TUFT1, CLEC3B, VIL2, FGF2, PSEN1, IGF1, ACVR1, ALCAM, WARS2,	177	309	3369	1.84795	0.963614	0.198207	1.91812
GOTERM_BP_ALL	GO:0030154~cell differentiation	30	0.1235	0.00112874	PLP1, CASP6, CCHCR1, NDRG2, BNIP3L, EDN1, STMN1, PTGS1, BCL10, FRZB, EDNRA, MYH10, STK4, MMD, FST, SFRP1, TGFB1, IGF1R, PEG3, APP, TIMP2, NR2F1, CCND1, PSEN1, FGF2, IGF1, ACVR1, DNASE2, ALCAM, WARS2,	177	310	3369	1.84199	0.969527	0.185635	2.01973
GOTERM_BP_ALL	GO:0048869~cellular developmental process	30	0.1235	0.00112874	PLP1, CASP6, CCHCR1, NDRG2, BNIP3L, EDN1, STMN1, PTGS1, BCL10, FRZB, EDNRA, MYH10, STK4, MMD, FST, SFRP1, TGFB1, IGF1R, PEG3, APP, TIMP2, NR2F1, CCND1, PSEN1, FGF2, IGF1, ACVR1, DNASE2, ALCAM, WARS2,	177	310	3369	1.84199	0.969527	0.185635	2.01973
GOTERM_BP_ALL	GO:0009887~organ morphogenesis	11	0.0453	0.00302167	EDNRA, IGF1R, FGF2, IGF1, TEK, ACVR1, EDN1, TUFT1, FST, WARS2, TGFB1,	177	70	3369	2.99104	0.999913	0.322777	5.32063
GOTERM_BP_ALL	GO:0048731~system development	24	0.0988	0.00471925	PLP1, IGF1R, TEK, APP, TIMP2, NR2F1, EDN1, NDRG2, CD44, TUFT1, STMN1, CLEC3B, KIT, BCL10, EDNRA, PSEN1, FGF2, IGF1, MYH10, ACVR1, ALCAM, FST, WARS2, TGFB1,	177	250	3369	1.82725	1	0.418152	8.19128
GOTERM_BP_ALL	GO:0048468~cell development	21	0.0864	0.00778638	PLP1, IGF1R, CASP6, PEG3, APP, TIMP2, NR2F1, EDN1, BNIP3L, BCL10, EDNRA, PSEN1, FGF2, STK4, IGF1, MYH10, ACVR1, DNASE2, ALCAM, MMD, TGFB1,	177	216	3369	1.85052	1	0.530017	13.1705
GOTERM_BP_ALL	GO:0048513~organ development	17	0.07	0.0839944	IGF1R, TEK, APP, EDN1, CD44, NR2F1, TUFT1, CLEC3B, KIT, EDNRA, FGF2, PSEN1, IGF1, ACVR1, WARS2, FST, TGFB1,	177	212	3369	1.5263	1	0.913107	79.506
Functional Group 4	Median: 0.0036091751969988504	Geo: 0.002311063995761541	PLP1, IGF1R, APP, TIMP2, NDRG2, NR2F1, STMN1, BCL10, FGF2, PSEN1, IGF1, MYH10, ALCAM, TEK, ACVR1, PECAM1, TGFB1,
Category	Term	Count	%	PValue	Genes	List Total	Pop Hits	Pop Total	Fold Enrichment	Bonferroni	Benjamini	FDR
GOTERM_BP_ALL	GO:0007399~nervous system development	13	0.0535	0.000210994	PLP1, IGF1R, APP, TIMP2, NDRG2, NR2F1, STMN1, BCL10, FGF2, PSEN1, IGF1, MYH10, ALCAM,	177	70	3369	3.53487	0.479127	0.0782961	0.380509
GOTERM_BP_ALL	GO:0022008~neurogenesis	9	0.037	0.000599807	PLP1, PSEN1, FGF2, MYH10, IGF1, APP, TIMP2, NR2F1, ALCAM,	177	38	3369	4.50803	0.843478	0.143197	1.07812
GOTERM_BP_ALL	GO:0016477~cell migration	9	0.037	0.001661	PSEN1, MYH10, TEK, ACVR1, APP, NR2F1, ALCAM, PECAM1, TGFB1,	177	44	3369	3.8933	0.994133	0.226571	2.95871
GOTERM_BP_ALL	GO:0051674~localization of cell	9	0.037	0.00555735	PSEN1, MYH10, TEK, ACVR1, APP, NR2F1, ALCAM, PECAM1, TGFB1,	177	53	3369	3.23217	1	0.459469	9.57802
GOTERM_BP_ALL	GO:0006928~cell motility	9	0.037	0.00555735	PSEN1, MYH10, TEK, ACVR1, APP, NR2F1, ALCAM, PECAM1, TGFB1,	177	53	3369	3.23217	1	0.459469	9.57802
GOTERM_BP_ALL	GO:0048699~generation of neurons	6	0.0247	0.0234685	PSEN1, MYH10, APP, TIMP2, NR2F1, ALCAM,	177	32	3369	3.56886	1	0.717936	34.8874
Functional Group 5	Median: 0.004809177089079532	Geo: 0.0027559155954694128	EPB41L5, VIL2, MYO10, URP2, EPB41, ADRBK2, SHC1, PLEKHA2, GEFT,
Category	Term	Count	%	PValue	Genes	List Total	Pop Hits	Pop Total	Fold Enrichment	Bonferroni	Benjamini	FDR
INTERPRO	IPR000299:Band 4.1, N-terminal	5	0.0206	0.000259292	EPB41L5, VIL2, MYO10, URP2, EPB41,	175	7	3202	13.0694	0.538756	0.538756	0.465596
INTERPRO	IPR011993:Pleckstrin homology-type	9	0.037	0.000642841	EPB41L5, VIL2, MYO10, ADRBK2, SHC1, PLEKHA2, GEFT, URP2, EPB41,	175	37	3202	4.45066	0.853225	0.616888	1.15056
SMART	SM00295:B41	5	0.0206	0.00112339	EPB41L5, VIL2, MYO10, URP2, EPB41,	118	8	1731	9.16843	0.397659	0.397659	1.58249
INTERPRO	IPR000798:Ezrin/radixin/moesin ERM	3	0.0123	0.00849497	EPB41L5, VIL2, EPB41,	175	3	3202	18.2971	1	0.999794	14.2324
INTERPRO	IPR014352:FERM-type 3-helical bundle	4	0.0165	0.0103903	EPB41L5, VIL2, MYO10, EPB41,	175	9	3202	8.13206	1	0.999587	17.1354
UP_SEQ_FEATURE	domain:FERM	3	0.0123	0.0265084	VIL2, MYO10, EPB41,	95	4	1343	10.6026	1	0.999742	38.4364
Functional Group 6	Median: 0.010682072537596215	Geo: 0.008047828843652289	GJB1, SFXN2, CD47, SYNGR1, PTGS1, URP2, GPC3, PAM, GNGT2, JUP, CLDN1, SPTLC1, PECAM1, BASP1, TEK, ITPR2, APP, GNG11, TRPC1, TSPAN6, CDH5, PTGIS, NDST2, TSPAN33, PSEN1, ACVR1, ALCAM, MFAP3, GNG2, AGPAT4, PLP1, EDG2, ECE1, BNIP3L, KIT, CNTN1, EDNRA, CAV1, PLEKHA2, DNAJC5, PRKCB1, AGPAT1, IGF2R, CHRNG, GABRG2, CACNB2, ADRA2A, IGF1R, NRM, ABCG2, CNIH, CD44, LAPTM4B, CAV2, NPR2, VIL2, KITLG, ADAM10, S…
Category	Term	Count	%	PValue	Genes	List Total	Pop Hits	Pop Total	Fold Enrichment	Bonferroni	Benjamini	FDR
SP_PIR_KEYWORDS	membrane	63	0.2593	0.000553334	GJB1, SFXN2, CD47, SYNGR1, PTGS1, URP2, GPC3, PAM, GNGT2, JUP, CLDN1, SPTLC1, PECAM1, BASP1, TEK, ITPR2, APP, GNG11, TRPC1, TSPAN6, CDH5, PTGIS, NDST2, TSPAN33, PSEN1, ACVR1, ALCAM, MFAP3, GNG2, AGPAT4, PLP1, EDG2, ECE1, BNIP3L, KIT, CNTN1, EDNRA, CAV1, PLEKHA2, DNAJC5, PRKCB1, AGPAT1, IGF2R, CHRNG, GABRG2, CACNB2, ADRA2A, IGF1R, NRM, ABCG2, CNIH, CD44, LAPTM4B, CAV2, NPR2, VIL2, KITLG, ADAM10, S…	157	775	2796	1.44769	0.317063	0.1736	0.829464
GOTERM_CC_ALL	GO:0005886~plasma membrane	37	0.1523	0.00236487	GJB1, PLP1, CD47, EDG2, GPC3, KIT, BCL10, CNTN1, GNGT2, EDNRA, CAV1, PLEKHA2, JUP, CLDN1, CHRNG, GABRG2, PECAM1, ADRA2A, IGF1R, GNG11, CD44, CAV2, GNB2, CDH5, MGC126930, VIL2, KITLG, ADAM10, PSEN1, ACVR1, MYO1C, SGCE, MFAP3, ALCAM, GNB1, GNG2, PLP2,	173	431	3277	1.62613	0.713533	0.268409	3.37732
SP_PIR_KEYWORDS	transmembrane	49	0.2016	0.00405327	GJB1, SFXN2, CD47, SYNGR1, KCNJ8, PAM, CLDN1, SPTLC1, PECAM1, TEK, ITPR2, APP, TRPC1, TSPAN6, CDH5, PTGIS, NDST2, TSPAN33, PSEN1, ACVR1, ALCAM, AGPAT4, PLP1, EDG2, BNIP3L, ECE1, KIT, CAV1, EDNRA, AGPAT1, IGF2R, CHRNG, GABRG2, ADRA2A, IGF1R, NRM, ABCG2, CNIH, CD44, LAPTM4B, CAV2, NPR2, KITLG, ADAM10, SPG3A, ITPR1, SDC2, PLP2, NCAM1,	157	606	2796	1.43999	0.939091	0.428606	5.92898
UP_SEQ_FEATURE	topological domain:Cytoplasmic	31	0.1276	0.00515509	GJB1, PLP1, CD47, EDG2, ECE1, KIT, PAM, EDNRA, CAV1, CLDN1, IGF2R, CHRNG, GABRG2, PECAM1, ADRA2A, IGF1R, TEK, ITPR2, APP, TRPC1, CD44, CAV2, NPR2, KITLG, ADAM10, PSEN1, ACVR1, ALCAM, MFAP3, ITPR1, NCAM1,	95	277	1343	1.5821	1	0.929265	8.91002
GOTERM_CC_ALL	GO:0044425~membrane part	73	0.3004	0.00678128	SFXN2, GJB1, CD47, NCALD, PIGS, IGSF4, EMP3, SYNGR1, KCNJ8, PAM, BCL10, GNGT2, JUP, CLDN1, MMD, SPTLC1, PECAM1, TEK, ITPR2, APP, TRPC1, GNG11, TSPAN6, GNB2, CDH5, MGC126930, PTGIS, NDST2, TSPAN33, PSEN1, ACVR1, MYO1C, SLC7A7, ALCAM, GNG2, EPB41, MPZL1, AGPAT4, PLP1, EDG2, ECE1, BNIP3L, KIT, EDNRA, CAV1, VCAM1, AGPAT1, IGF2R, CHRNG, GABRG2, GPNMB, ADRA2A, IGF1R, NRM, ABCG2, CNIH, TM2D2, DNAJC18, C…	173	1076	3277	1.28511	0.972476	0.361791	9.40184
GOTERM_CC_ALL	GO:0016020~membrane	91	0.3745	0.0145829	SFXN2, GJB1, CD47, NCALD, PIGS, IGSF4, EMP3, FZD1, SYNGR1, URP2, KCNJ8, PTGS1, GPC3, PAM, BCL10, GNGT2, CD34, JUP, MMD, CLDN1, SPTLC1, PECAM1, BASP1, TEK, ITPR2, APP, TRPC1, GNG11, TSPAN6, GNB2, CDH5, MGC126930, PTGIS, NDST2, TSPAN33, PSEN1, ACVR1, MYO1C, SLC7A7, MFAP3, ALCAM, GNG2, EPB41, MPZL1, AGPAT4, PLP1, EDG2, ECE1, BNIP3L, KIT, CNTN1, EDNRA, CAV1, PLEKHA2, VCAM1, DNAJC5, PRKCB1, AGPAT1, CH…	173	1441	3277	1.19621	0.999572	0.539593	19.1978
GOTERM_CC_ALL	GO:0016021~integral to membrane	61	0.251	0.0193305	GJB1, SFXN2, CD47, IGSF4, PIGS, EMP3, SYNGR1, KCNJ8, PAM, BCL10, CLDN1, MMD, SPTLC1, PECAM1, TEK, ITPR2, APP, TRPC1, TSPAN6, CDH5, PTGIS, NDST2, TSPAN33, PSEN1, ACVR1, SLC7A7, ALCAM, MPZL1, AGPAT4, PLP1, EDG2, ECE1, BNIP3L, KIT, EDNRA, CAV1, VCAM1, AGPAT1, IGF2R, CHRNG, GABRG2, GPNMB, ADRA2A, IGF1R, NRM, ABCG2, CNIH, TM2D2, DNAJC18, CD44, LAPTM4B, CAV2, NPR2, KITLG, ADAM10, SPG3A, SGCE, ITPR1, SD…	173	905	3277	1.27677	0.999967	0.608178	24.6665
GOTERM_CC_ALL	GO:0031224~intrinsic to membrane	61	0.251	0.0216619	GJB1, SFXN2, CD47, IGSF4, PIGS, EMP3, SYNGR1, KCNJ8, PAM, BCL10, CLDN1, MMD, SPTLC1, PECAM1, TEK, ITPR2, APP, TRPC1, TSPAN6, CDH5, PTGIS, NDST2, TSPAN33, PSEN1, ACVR1, SLC7A7, ALCAM, MPZL1, AGPAT4, PLP1, EDG2, ECE1, BNIP3L, KIT, EDNRA, CAV1, VCAM1, AGPAT1, IGF2R, CHRNG, GABRG2, GPNMB, ADRA2A, IGF1R, NRM, ABCG2, CNIH, TM2D2, DNAJC18, CD44, LAPTM4B, CAV2, NPR2, KITLG, ADAM10, SPG3A, SGCE, ITPR1, SD…	173	910	3277	1.26975	0.99999	0.589129	27.224
UP_SEQ_FEATURE	topological domain:Extracellular	24	0.0988	0.0305491	GJB1, PLP1, ADRA2A, IGF1R, CD47, EDG2, TEK, ITPR2, APP, TRPC1, ECE1, CD44, KIT, NPR2, EDNRA, KITLG, ADAM10, ACVR1, ALCAM, CHRNG, CLDN1, PECAM1, GABRG2, NCAM1,	95	225	1343	1.50793	1	0.99935	42.8907
UP_SEQ_FEATURE	transmembrane region	33	0.1358	0.0329501	GJB1, PLP1, CD47, EDG2, ECE1, KIT, PAM, EDNRA, CAV1, CLDN1, IGF2R, CHRNG, GABRG2, PECAM1, ADRA2A, IGF1R, TEK, ITPR2, CNIH, APP, TRPC1, CD44, CAV2, NPR2, PTGIS, KITLG, ADAM10, PSEN1, ACVR1, ALCAM, ITPR1, NCAM1, PLP2,	95	341	1343	1.36808	1	0.999363	45.3914
Functional Group 7	Median: 0.02312427898258028	Geo: 0.010077108593803716	KDR, IGF1R, TEK, KIT, NCAM1, ALCAM, PECAM1, CNTN1, FN1, FGFR4, IGF1,
Category	Term	Count	%	PValue	Genes	List Total	Pop Hits	Pop Total	Fold Enrichment	Bonferroni	Benjamini	FDR
GOTERM_MF_ALL	GO:0004714~transmembrane receptor protein tyrosine kinase activity	5	0.0206	0.000917674	KDR, IGF1R, TEK, KIT, NCAM1,	190	10	3870	10.1842	0.774021	0.390899	1.52786
UP_SEQ_FEATURE	domain:Ig-like C2-type 2	6	0.0247	0.00182439	TEK, ALCAM, KIT, PECAM1, NCAM1, CNTN1,	95	14	1343	6.05865	0.996358	0.939648	3.2434
UP_SEQ_FEATURE	domain:Ig-like C2-type 1	6	0.0247	0.00182439	TEK, ALCAM, KIT, PECAM1, NCAM1, CNTN1,	95	14	1343	6.05865	0.996358	0.939648	3.2434
UP_SEQ_FEATURE	domain:Fibronectin type-III 1	5	0.0206	0.00216207	IGF1R, TEK, NCAM1, FN1, CNTN1,	95	9	1343	7.8538	0.998713	0.8106	3.83274
UP_SEQ_FEATURE	domain:Fibronectin type-III 2	5	0.0206	0.00216207	IGF1R, TEK, NCAM1, FN1, CNTN1,	95	9	1343	7.8538	0.998713	0.8106	3.83274
GOTERM_MF_ALL	GO:0004713~protein-tyrosine kinase activity	6	0.0247	0.0231243	KDR, IGF1R, FGFR4, TEK, KIT, NCAM1,	190	34	3870	3.59443	1	0.968113	32.4531
INTERPRO	IPR003961:Fibronectin, type III	5	0.0206	0.024373	IGF1R, TEK, NCAM1, FN1, CNTN1,	175	21	3202	4.35646	1	0.999899	35.8567
SMART	SM00060:FN3	5	0.0206	0.0484365	IGF1R, TEK, NCAM1, FN1, CNTN1,	118	21	1731	3.49274	1	0.999427	50.5689
INTERPRO	IPR008957:Fibronectin, type III-like fold	5	0.0206	0.0555781	IGF1R, TEK, NCAM1, FN1, CNTN1,	175	27	3202	3.38836	1	0.999989	64.2655
UP_SEQ_FEATURE	domain:Fibronectin type-III 3	3	0.0123	0.0604271	TEK, FN1, CNTN1,	95	6	1343	7.06842	1	0.999976	67.5491
GOTERM_BP_ALL	GO:0007169~transmembrane receptor protein tyrosine kinase signaling pathway	4	0.0165	0.083128	KDR, IGF1R, IGF1, KIT,	177	20	3369	3.80678	1	0.914659	79.153
Functional Group 8	Median: 0.04265016320361992	Geo: 0.01011289504480033	CD47, IGFBP6, GDF8, PTGS1, PAM, FRZB, PECAM1, SFRP1, TGFB1, TEK, IMPG1, TSPAN6, CPE, CDH5, NDST2, TSPAN33, ACVR1, DNASE2, ALCAM, MFAP3, TCN2, EDG2, ECE1, KIT, CNTN1, EDNRA, FBN1, TFPI2, OGN, IGF2R, CHRNG, GABRG2, FST, FN1, ADRA2A, NPC2, IGF1R, ABCG2, DKFZP586H2123, CD44, SERPING1, NPR2, RNASE6, KITLG, ADAM10, THBS2, FBLN5, SDC2, NCAM1, PLP2, EDN1, ADAM12, VCAM1, APOA1, FGL1, MIA, MDK, TAC1, TIMP2…
Category	Term	Count	%	PValue	Genes	List Total	Pop Hits	Pop Total	Fold Enrichment	Bonferroni	Benjamini	FDR
SP_PIR_KEYWORDS	glycoprotein	50	0.2058	0.0006805	CD47, IGFBP6, GDF8, PTGS1, PAM, FRZB, PECAM1, SFRP1, TGFB1, TEK, IMPG1, TSPAN6, CPE, CDH5, NDST2, TSPAN33, ACVR1, DNASE2, ALCAM, MFAP3, TCN2, EDG2, ECE1, KIT, CNTN1, EDNRA, FBN1, TFPI2, OGN, IGF2R, CHRNG, GABRG2, FST, FN1, ADRA2A, NPC2, IGF1R, ABCG2, DKFZP586H2123, CD44, SERPING1, NPR2, RNASE6, KITLG, ADAM10, THBS2, FBLN5, SDC2, NCAM1, PLP2,	157	575	2796	1.5486	0.374387	0.144733	1.01918
SP_PIR_KEYWORDS	signal	48	0.1975	0.00120286	TCN2, CD47, IGFBP6, GDF8, EDN1, KIT, ADAM12, PAM, CNTN1, FRZB, EDNRA, FBN1, VCAM1, APOA1, TFPI2, OGN, CHRNG, IGF2R, FGL1, FST, GABRG2, PECAM1, MIA, SFRP1, NPC2, MDK, TEK, TAC1, DKFZP586H2123, TIMP2, CD44, IMPG1, SERPING1, CPE, CDH5, NPR2, RNASE6, VEGFC, KITLG, ADAM10, THBS2, IGF1, ACVR1, DNASE2, FBLN5, ALCAM, SDC2, NCAM1,	157	558	2796	1.53195	0.563632	0.187238	1.79492
UP_SEQ_FEATURE	glycosylation site:N-linked (GlcNAc...)	38	0.1564	0.0426502	TCN2, CD47, EDG2, GDF8, ECE1, PTGS1, KIT, PAM, CNTN1, FRZB, EDNRA, FBN1, OGN, CHRNG, IGF2R, FST, GABRG2, PECAM1, TGFB1, FN1, SFRP1, NPC2, ADRA2A, IGF1R, TEK, CD44, SERPING1, CPE, NPR2, RNASE6, KITLG, ADAM10, THBS2, ACVR1, DNASE2, ALCAM, NCAM1, PLP2,	95	414	1343	1.29758	1	0.999868	54.4795
UP_SEQ_FEATURE	signal peptide	41	0.1687	0.0497101	TCN2, CD47, IGFBP6, GDF8, EDN1, KIT, ADAM12, PAM, CNTN1, FRZB, EDNRA, FBN1, VCAM1, APOA1, OGN, CHRNG, IGF2R, FST, GABRG2, PECAM1, MIA, SFRP1, NPC2, MDK, TEK, TAC1, TIMP2, CD44, SERPING1, CPE, NPR2, RNASE6, VEGFC, KITLG, ADAM10, THBS2, IGF1, ACVR1, DNASE2, ALCAM, NCAM1,	95	459	1343	1.26277	1	0.999901	60.1742
UP_SEQ_FEATURE	disulfide bond	37	0.1523	0.0609494	PLP1, TCN2, CD47, IGFBP6, GDF8, EDN1, KIT, PAM, CNTN1, FRZB, EDNRA, FBN1, OGN, CHRNG, IGF2R, FST, GABRG2, PECAM1, MIA, TGFB1, FN1, SFRP1, NPC2, ADRA2A, TEK, TIMP2, CD44, SERPING1, NPR2, RNASE6, KITLG, ADAM10, THBS2, IGF1, DNASE2, ALCAM, NCAM1,	95	411	1343	1.27266	1	0.999962	67.8733
Functional Group 9	Median: 0.03340963526081385	Geo: 0.01480443150322522	SPSB3, EDG2, FZD1, KIT, GNGT2, EDNRA, FGFR4, CENTB1, PRKCB1, IGF2R, CHRNG, GABRG2, ADRA2A, KDR, IGF1R, PTPRR, TEK, ITPR2, TRPC1, ARL3, GNG11, IMPG1, CD44, NR2F1, GNB2, NPR2, HMMR, ADRBK2, ACVR1, FBLN5, WNT2B, GNG2, GNAI1, GNB1, ITPR1, NCAM1, CD3Z,
Category	Term	Count	%	PValue	Genes	List Total	Pop Hits	Pop Total	Fold Enrichment	Bonferroni	Benjamini	FDR
GOTERM_MF_ALL	GO:0060089~molecular transducer activity	37	0.1523	0.000939481	SPSB3, EDG2, FZD1, KIT, GNGT2, EDNRA, FGFR4, CENTB1, PRKCB1, IGF2R, CHRNG, GABRG2, ADRA2A, KDR, IGF1R, PTPRR, TEK, ITPR2, TRPC1, ARL3, GNG11, IMPG1, CD44, NR2F1, GNB2, NPR2, HMMR, ADRBK2, ACVR1, FBLN5, WNT2B, GNG2, GNAI1, GNB1, ITPR1, NCAM1, CD3Z,	190	438	3870	1.72062	0.781872	0.262534	1.56389
GOTERM_MF_ALL	GO:0004871~signal transducer activity	37	0.1523	0.000939481	SPSB3, EDG2, FZD1, KIT, GNGT2, EDNRA, FGFR4, CENTB1, PRKCB1, IGF2R, CHRNG, GABRG2, ADRA2A, KDR, IGF1R, PTPRR, TEK, ITPR2, TRPC1, ARL3, GNG11, IMPG1, CD44, NR2F1, GNB2, NPR2, HMMR, ADRBK2, ACVR1, FBLN5, WNT2B, GNG2, GNAI1, GNB1, ITPR1, NCAM1, CD3Z,	190	438	3870	1.72062	0.781872	0.262534	1.56389
GOTERM_MF_ALL	GO:0004872~receptor activity	27	0.1111	0.0334096	SPSB3, EDG2, FZD1, KIT, EDNRA, FGFR4, PRKCB1, IGF2R, CHRNG, GABRG2, ADRA2A, KDR, IGF1R, TEK, PTPRR, ITPR2, TRPC1, CD44, IMPG1, NR2F1, NPR2, HMMR, ACVR1, FBLN5, ITPR1, NCAM1, CD3Z,	190	369	3870	1.49037	1	0.985513	43.4392
GOTERM_MF_ALL	GO:0004888~transmembrane receptor activity	14	0.0576	0.130655	KDR, ADRA2A, IGF1R, TEK, EDG2, FZD1, NPR2, KIT, EDNRA, ACVR1, FBLN5, GABRG2, NCAM1, CD3Z,	190	189	3870	1.50877	1	0.999165	90.4445
SP_PIR_KEYWORDS	receptor	20	0.0823	0.18458	KDR, ADRA2A, IGF1R, PTPRR, TEK, EDG2, ITPR2, TRPC1, NR2F1, IMPG1, CD44, NPR2, KIT, EDNRA, HMMR, FGFR4, ACVR1, IGF2R, ITPR1, CHRNG,	157	274	2796	1.29992	1	0.981991	95.3612
Functional Group 10	Median: 0.055578096835244624	Geo: 0.01604599437439467	EPB41L5, VIL2, MYO10, ADRBK2, SHC1, PLEKHA2, GEFT, URP2, EPB41,
Category	Term	Count	%	PValue	Genes	List Total	Pop Hits	Pop Total	Fold Enrichment	Bonferroni	Benjamini	FDR
INTERPRO	IPR011993:Pleckstrin homology-type	9	0.037	0.000642841	EPB41L5, VIL2, MYO10, ADRBK2, SHC1, PLEKHA2, GEFT, URP2, EPB41,	175	37	3202	4.45066	0.853225	0.616888	1.15056
INTERPRO	IPR001849:Pleckstrin-like	5	0.0206	0.0555781	MYO10, ADRBK2, PLEKHA2, GEFT, URP2,	175	27	3202	3.38836	1	0.999989	64.2655
SMART	SM00233:PH	5	0.0206	0.115636	MYO10, ADRBK2, PLEKHA2, GEFT, URP2,	118	28	1731	2.61955	1	0.99902	82.5169
Functional Group 11	Median: 0.039933247707370265	Geo: 0.017995932270732998	LASP1, NCALD, FSCN1, TPM1, STMN1, EPB41L5, MYO10, VIL2, DBN1, MYH10, JUP, MYO1C, EPB41, SDC2,
Category	Term	Count	%	PValue	Genes	List Total	Pop Hits	Pop Total	Fold Enrichment	Bonferroni	Benjamini	FDR
GOTERM_MF_ALL	GO:0008092~cytoskeletal protein binding	14	0.0576	0.000605266	LASP1, NCALD, FSCN1, TPM1, STMN1, EPB41L5, MYO10, VIL2, DBN1, MYH10, JUP, MYO1C, EPB41, SDC2,	190	95	3870	3.00166	0.624999	0.387627	1.0102
GOTERM_MF_ALL	GO:0003779~actin binding	10	0.0412	0.00477389	VIL2, MYO10, LASP1, MYH10, DBN1, NCALD, TPM1, FSCN1, MYO1C, EPB41,	190	67	3870	3.04006	0.99957	0.725289	7.71143
SP_PIR_KEYWORDS	actin-binding	6	0.0247	0.0750926	MYO10, LASP1, MYH10, TPM1, MYO1C, EPB41,	157	41	2796	2.60618	1	0.903523	69.1095
SP_PIR_KEYWORDS	cytoskeleton	5	0.0206	0.483372	VIL2, LASP1, JUP, TPM1, EPB41,	157	64	2796	1.39132	1	0.999745	99.9952
Functional Group 12	Median: 0.040538522785169354	Geo: 0.019599159164105234	IGF1R, APP, CCND1, STMN1, FGF2, PMF1, CCNB1, ING4, ACVR1, CSNK2A2, CSPG6, CCNC, TGFB1, BRRN1, SEPT11, MCM7,
Category	Term	Count	%	PValue	Genes	List Total	Pop Hits	Pop Total	Fold Enrichment	Bonferroni	Benjamini	FDR
GOTERM_BP_ALL	GO:0022402~cell cycle process	14	0.0576	0.00197942	IGF1R, APP, CCND1, STMN1, FGF2, PMF1, CCNB1, ING4, ACVR1, CSNK2A2, CSPG6, CCNC, TGFB1, BRRN1,	177	101	3369	2.63836	0.997811	0.233776	3.51638
GOTERM_BP_ALL	GO:0007049~cell cycle	16	0.0658	0.00344119	IGF1R, APP, SEPT11, CCND1, STMN1, FGF2, PMF1, CCNB1, ACVR1, ING4, CSNK2A2, MCM7, CSPG6, CCNC, TGFB1, BRRN1,	177	133	3369	2.28979	0.999976	0.336224	6.03784
GOTERM_BP_ALL	GO:0000278~mitotic cell cycle	7	0.0288	0.0337202	PMF1, CCNB1, ACVR1, APP, CSPG6, STMN1, BRRN1,	177	47	3369	2.83484	1	0.804302	46.1905
GOTERM_BP_ALL	GO:0000074~regulation of progression through cell cycle	8	0.0329	0.0473568	IGF1R, FGF2, ING4, CSNK2A2, APP, CCND1, CCNC, TGFB1,	177	64	3369	2.37924	1	0.87181	58.3763
GOTERM_BP_ALL	GO:0051726~regulation of cell cycle	8	0.0329	0.0473568	IGF1R, FGF2, ING4, CSNK2A2, APP, CCND1, CCNC, TGFB1,	177	64	3369	2.37924	1	0.87181	58.3763
GOTERM_BP_ALL	GO:0022403~cell cycle phase	6	0.0247	0.110033	PMF1, CCNB1, ACVR1, APP, CSPG6, BRRN1,	177	49	3369	2.33068	1	0.944009	87.8281
Functional Group 13	Median: 0.08218129693701096	Geo: 0.019792076890603937	EPB41L5, GNGT2, VIL2, GNG11, GNB1, GNG2, EPB41, GNB2, EDNRA, ADRA2A, EDG2, GNAI1, CNTN1,
Category	Term	Count	%	PValue	Genes	List Total	Pop Hits	Pop Total	Fold Enrichment	Bonferroni	Benjamini	FDR
GOTERM_CC_ALL	GO:0019898~extrinsic to membrane	8	0.0329	1.8924e-05	EPB41L5, GNGT2, VIL2, GNG11, GNB1, GNG2, EPB41, GNB2,	173	18	3277	8.41875	0.0099422	0.0099422	0.0274565
GOTERM_CC_ALL	GO:0005834~heterotrimeric G-protein complex	5	0.0206	0.00360762	GNGT2, GNG11, GNB1, GNG2, GNB2,	173	13	3277	7.28546	0.851662	0.317268	5.10923
GOTERM_CC_ALL	GO:0019897~extrinsic to plasma membrane	5	0.0206	0.00484626	GNGT2, GNG11, GNB1, GNG2, GNB2,	173	14	3277	6.76507	0.923085	0.347868	6.80664
INTERPRO	IPR001770:G-protein, gamma subunit	3	0.0123	0.0821813	GNGT2, GNG11, GNG2,	175	9	3202	6.09905	1	0.999999	78.6316
SP_PIR_KEYWORDS	transducer	9	0.037	0.221416	GNGT2, EDNRA, ADRA2A, EDG2, GNG11, GNB1, GNAI1, GNG2, GNB2,	157	104	2796	1.54116	1	0.981871	97.6863
UP_SEQ_FEATURE	propeptide:Removed in mature form	4	0.0165	0.390748	GNGT2, GNG11, GNG2, CNTN1,	95	32	1343	1.76711	1	1	99.987
SP_PIR_KEYWORDS	prenylation	3	0.0123	0.505733	GNGT2, GNG11, GNG2,	157	30	2796	1.78089	1	0.9998	99.9975
Functional Group 14	Median: 0.01883259232861563	Geo: 0.020767680101642667	ALCAM, KIT, PECAM1, NCAM1, CNTN1, TEK, CD47, VCAM1, MFAP3, CD34, CLDN1, SDC2, MPZL1, CDH5, KDR, IGSF4, FGFR4,
Category	Term	Count	%	PValue	Genes	List Total	Pop Hits	Pop Total	Fold Enrichment	Bonferroni	Benjamini	FDR
UP_SEQ_FEATURE	domain:Ig-like C2-type 3	5	0.0206	0.00126889	ALCAM, KIT, PECAM1, NCAM1, CNTN1,	95	8	1343	8.83553	0.979845	0.979845	2.26651
UP_SEQ_FEATURE	domain:Ig-like C2-type 2	6	0.0247	0.00182439	TEK, ALCAM, KIT, PECAM1, NCAM1, CNTN1,	95	14	1343	6.05865	0.996358	0.939648	3.2434
UP_SEQ_FEATURE	domain:Ig-like C2-type 1	6	0.0247	0.00182439	TEK, ALCAM, KIT, PECAM1, NCAM1, CNTN1,	95	14	1343	6.05865	0.996358	0.939648	3.2434
SP_PIR_KEYWORDS	immunoglobulin domain	9	0.037	0.00498905	CD47, VCAM1, TEK, ALCAM, MFAP3, KIT, PECAM1, NCAM1, CNTN1,	157	49	2796	3.27103	0.968129	0.436925	7.25035
UP_SEQ_FEATURE	domain:Ig-like C2-type 4	4	0.0165	0.0056921	KIT, PECAM1, NCAM1, CNTN1,	95	6	1343	9.42456	1	0.888547	9.79376
UP_SEQ_FEATURE	domain:Ig-like C2-type 5	4	0.0165	0.0056921	KIT, PECAM1, NCAM1, CNTN1,	95	6	1343	9.42456	1	0.888547	9.79376
KEGG_PATHWAY	bta04514:Cell adhesion molecules (CAMs)	10	0.0412	0.00580706	CD34, VCAM1, ALCAM, CLDN1, SDC2, MPZL1, CDH5, PECAM1, NCAM1, CNTN1,	79	62	1403	2.86443	0.651509	0.409668	6.9286
INTERPRO	IPR013098:Immunoglobulin I-set	4	0.0165	0.0188326	VCAM1, KIT, NCAM1, CNTN1,	175	11	3202	6.65351	1	0.999922	28.9754
INTERPRO	IPR013151:Immunoglobulin	6	0.0247	0.030778	VCAM1, ALCAM, KIT, PECAM1, NCAM1, CNTN1,	175	33	3202	3.32675	1	0.999793	43.0265
SMART	SM00409:IG	8	0.0329	0.0673094	KDR, VCAM1, TEK, IGSF4, ALCAM, KIT, PECAM1, CNTN1,	118	54	1731	2.17326	1	0.998136	62.8009
INTERPRO	IPR003599:Immunoglobulin subtype	5	0.0206	0.138562	VCAM1, ALCAM, KIT, PECAM1, CNTN1,	175	37	3202	2.47259	1	1	93.172
INTERPRO	IPR003598:Immunoglobulin subtype 2	4	0.0165	0.151525	VCAM1, KIT, NCAM1, CNTN1,	175	25	3202	2.92754	1	1	94.8026
INTERPRO	IPR007110:Immunoglobulin-like	8	0.0329	0.231233	CD47, VCAM1, TEK, ALCAM, KIT, PECAM1, NCAM1, CNTN1,	175	92	3202	1.59106	1	1	99.1194
INTERPRO	IPR013783:Immunoglobulin-like fold	9	0.037	0.24626	KDR, FGFR4, VCAM1, TEK, ALCAM, KIT, PECAM1, NCAM1, CNTN1,	175	110	3202	1.49704	1	1	99.3827
SMART	SM00408:IGc2	4	0.0165	0.311778	VCAM1, KIT, NCAM1, CNTN1,	118	29	1731	2.02338	1	0.999994	99.5021
Functional Group 15	Median: 0.019846353845421133	Geo: 0.02191511589933646	ADAM10, FBN1, ASPN, TIMP2, SGCE, OGN, MFAP3, GPC3, TGFB1, FN1, MMP16, COL12A1, GJB1, IGFBP6, GDF8, EDN1, NOV, FRZB, APOA1, TFPI2, TUFT1, KITLG, FGF2, IGF1, THBS2, WNT2B,
Category	Term	Count	%	PValue	Genes	List Total	Pop Hits	Pop Total	Fold Enrichment	Bonferroni	Benjamini	FDR
GOTERM_CC_ALL	GO:0005578~proteinaceous extracellular matrix	12	0.0494	0.00616241	ADAM10, FBN1, ASPN, TIMP2, SGCE, OGN, MFAP3, GPC3, TGFB1, FN1, MMP16, COL12A1,	173	89	3277	2.554	0.961758	0.372656	8.57924
GOTERM_CC_ALL	GO:0031012~extracellular matrix	12	0.0494	0.00728948	ADAM10, FBN1, ASPN, TIMP2, SGCE, OGN, MFAP3, GPC3, TGFB1, FN1, MMP16, COL12A1,	173	91	3277	2.49787	0.978994	0.34898	10.0722
GOTERM_CC_ALL	GO:0005576~extracellular region	26	0.107	0.0198464	GJB1, IGFBP6, GDF8, EDN1, GPC3, NOV, FRZB, COL12A1, FBN1, ASPN, APOA1, TFPI2, OGN, FN1, TGFB1, TIMP2, TUFT1, MMP16, KITLG, FGF2, ADAM10, IGF1, THBS2, SGCE, MFAP3, WNT2B,	173	313	3277	1.57347	0.999975	0.586055	25.2395
GOTERM_CC_ALL	GO:0044421~extracellular region part	17	0.07	0.0283669	GJB1, GDF8, TIMP2, GPC3, COL12A1, MMP16, KITLG, ADAM10, FGF2, IGF1, FBN1, ASPN, SGCE, MFAP3, OGN, TGFB1, FN1,	173	183	3277	1.75966	1	0.662201	34.1358
SP_PIR_KEYWORDS	extracellular matrix	6	0.0247	0.199884	FBN1, TIMP2, OGN, MFAP3, WNT2B, FN1,	157	56	2796	1.9081	1	0.982461	96.512
Functional Group 16	Median: 0.022552035871890468	Geo: 0.03371903129559054	ALDH9A1, SOX9, IGFBP6, MTA2, GDF8, ZNF470, EDN1, EMP3, PTGS1, BCL10, HMGB2, FRZB, TCF4, PMF1, ING4, APOA1, CENTB1, SNAI2, MCM7, MYBL1, CCNC, PECAM1, TGFB1, TEK, APP, TIMP2, IRF3, PSEN1, FGF2, ACVR1, PLP1, EDG2, DGKH, BNIP3L, GEFT, DNMT1, KIT, NOV, EDNRA, CAV1, MYH10, CSNK2A2, TFPI2, PRKCB1, CSPG6, CDCA7, CXXC1, FST, FN1, PSIP1, GDI1, CARHSP1, NPC2, IGF1R, PEG3, SPRY1, NR2F1, CAV2, CCND1, PBX3, SE…
Category	Term	Count	%	PValue	Genes	List Total	Pop Hits	Pop Total	Fold Enrichment	Bonferroni	Benjamini	FDR
GOTERM_BP_ALL	GO:0065007~biological regulation	67	0.2757	3.59068e-05	ALDH9A1, SOX9, IGFBP6, MTA2, GDF8, ZNF470, EDN1, EMP3, PTGS1, BCL10, HMGB2, FRZB, TCF4, PMF1, ING4, APOA1, CENTB1, SNAI2, MCM7, MYBL1, CCNC, PECAM1, TGFB1, TEK, APP, TIMP2, IRF3, PSEN1, FGF2, ACVR1, PLP1, EDG2, DGKH, BNIP3L, GEFT, DNMT1, KIT, NOV, EDNRA, CAV1, MYH10, CSNK2A2, TFPI2, PRKCB1, CSPG6, CDCA7, CXXC1, FST, FN1, PSIP1, GDI1, CARHSP1, NPC2, IGF1R, PEG3, SPRY1, NR2F1, CAV2, CCND1, PBX3, SE…	177	815	3369	1.56475	0.105052	0.0157307	0.0648517
GOTERM_BP_ALL	GO:0050789~regulation of biological process	56	0.2305	0.000868891	ALDH9A1, SOX9, IGFBP6, GDF8, MTA2, ZNF470, EDN1, BCL10, HMGB2, FRZB, PMF1, TCF4, ING4, APOA1, CENTB1, SNAI2, MCM7, MYBL1, CCNC, PECAM1, TGFB1, TEK, APP, TIMP2, IRF3, FGF2, ACVR1, EDG2, BNIP3L, GEFT, DNMT1, KIT, NOV, CAV1, EDNRA, MYH10, CSNK2A2, CSPG6, CDCA7, CXXC1, FST, FN1, PSIP1, CARHSP1, IGF1R, PEG3, SPRY1, NR2F1, CAV2, CCND1, PBX3, VIL2, KITLG, ADAM10, IGF1, IRF2,	177	714	3369	1.49285	0.931909	0.186724	1.55821
GOTERM_BP_ALL	GO:0050794~regulation of cellular process	51	0.2099	0.00107015	SOX9, IGFBP6, GDF8, MTA2, ZNF470, EDN1, BCL10, HMGB2, FRZB, PMF1, TCF4, ING4, CENTB1, SNAI2, MCM7, MYBL1, CCNC, PECAM1, TGFB1, TEK, APP, TIMP2, IRF3, FGF2, ACVR1, EDG2, BNIP3L, GEFT, DNMT1, KIT, NOV, CAV1, EDNRA, CSNK2A2, CXXC1, CDCA7, CSPG6, FST, PSIP1, CARHSP1, IGF1R, PEG3, SPRY1, NR2F1, CCND1, CAV2, PBX3, KITLG, ADAM10, IGF1, IRF2,	177	637	3369	1.52391	0.963469	0.210535	1.91584
GOTERM_BP_ALL	GO:0019219~regulation of nucleobase, nucleoside, nucleotide and nucleic acid metabolic process	31	0.1276	0.00161859	SOX9, GDF8, MTA2, ZNF470, EDN1, DNMT1, HMGB2, BCL10, EDNRA, PMF1, TCF4, ING4, SNAI2, MCM7, MYBL1, CSPG6, CDCA7, CXXC1, FST, TGFB1, PSIP1, CARHSP1, PEG3, APP, TIMP2, NR2F1, IRF3, PBX3, FGF2, ACVR1, IRF2,	177	332	3369	1.77726	0.99331	0.231668	2.88422
GOTERM_BP_ALL	GO:0031323~regulation of cellular metabolic process	33	0.1358	0.00340833	SOX9, GDF8, MTA2, ZNF470, EDN1, DNMT1, HMGB2, BCL10, EDNRA, CAV1, PMF1, TCF4, ING4, SNAI2, MCM7, MYBL1, CSPG6, CDCA7, CXXC1, FST, TGFB1, PSIP1, CARHSP1, PEG3, APP, TIMP2, NR2F1, IRF3, PBX3, KITLG, FGF2, ACVR1, IRF2,	177	379	3369	1.65731	0.999974	0.344348	5.98184
GOTERM_BP_ALL	GO:0045449~regulation of transcription	28	0.1152	0.00703192	SOX9, GDF8, MTA2, ZNF470, DNMT1, HMGB2, BCL10, PMF1, TCF4, ING4, SNAI2, MCM7, MYBL1, CSPG6, CDCA7, CXXC1, FST, TGFB1, PSIP1, CARHSP1, PEG3, APP, NR2F1, IRF3, PBX3, FGF2, IRF2, ACVR1,	177	319	3369	1.67069	1	0.516683	11.97
GOTERM_BP_ALL	GO:0019222~regulation of metabolic process	33	0.1358	0.00935393	SOX9, GDF8, MTA2, ZNF470, EDN1, DNMT1, HMGB2, BCL10, EDNRA, CAV1, PMF1, TCF4, ING4, SNAI2, MCM7, MYBL1, CSPG6, CDCA7, CXXC1, FST, TGFB1, PSIP1, CARHSP1, PEG3, APP, TIMP2, NR2F1, IRF3, PBX3, KITLG, FGF2, ACVR1, IRF2,	177	405	3369	1.55091	1	0.54393	15.6158
GOTERM_BP_ALL	GO:0006350~transcription	28	0.1152	0.014823	SOX9, GDF8, MTA2, ZNF470, DNMT1, HMGB2, BCL10, PMF1, TCF4, ING4, SNAI2, MCM7, MYBL1, CSPG6, CDCA7, CXXC1, FST, TGFB1, PSIP1, CARHSP1, PEG3, APP, NR2F1, IRF3, PBX3, FGF2, IRF2, ACVR1,	177	338	3369	1.57677	1	0.658194	23.6473
GOTERM_BP_ALL	GO:0006355~regulation of transcription, DNA-dependent	24	0.0988	0.0171548	SOX9, PEG3, MTA2, APP, NR2F1, ZNF470, IRF3, PBX3, DNMT1, BCL10, HMGB2, FGF2, PMF1, ING4, IRF2, SNAI2, MCM7, CSPG6, CDCA7, CXXC1, FST, TGFB1, CARHSP1, PSIP1,	177	279	3369	1.63732	1	0.664302	26.8472
GOTERM_BP_ALL	GO:0032774~RNA biosynthetic process	24	0.0988	0.0192841	SOX9, PEG3, MTA2, APP, NR2F1, ZNF470, IRF3, PBX3, DNMT1, BCL10, HMGB2, FGF2, PMF1, ING4, IRF2, SNAI2, MCM7, CSPG6, CDCA7, CXXC1, FST, TGFB1, CARHSP1, PSIP1,	177	282	3369	1.61991	1	0.685724	29.658
GOTERM_BP_ALL	GO:0006351~transcription, DNA-dependent	24	0.0988	0.0192841	SOX9, PEG3, MTA2, APP, NR2F1, ZNF470, IRF3, PBX3, DNMT1, BCL10, HMGB2, FGF2, PMF1, ING4, IRF2, SNAI2, MCM7, CSPG6, CDCA7, CXXC1, FST, TGFB1, CARHSP1, PSIP1,	177	282	3369	1.61991	1	0.685724	29.658
GOTERM_BP_ALL	GO:0010468~regulation of gene expression	28	0.1152	0.02582	SOX9, GDF8, MTA2, ZNF470, DNMT1, HMGB2, BCL10, PMF1, TCF4, ING4, SNAI2, MCM7, MYBL1, CSPG6, CDCA7, CXXC1, FST, TGFB1, PSIP1, CARHSP1, PEG3, APP, NR2F1, IRF3, PBX3, FGF2, IRF2, ACVR1,	177	354	3369	1.50551	1	0.734341	37.6626
GOTERM_BP_ALL	GO:0016070~RNA metabolic process	27	0.1111	0.172659	HNRPA2B1, SOX9, MTA2, ZNF470, DNMT1, HMGB2, BCL10, PMF1, ING4, SNAI2, MCM7, CSPG6, CDCA7, CXXC1, FST, TGFB1, PSIP1, CARHSP1, PRPF3, PEG3, APP, NR2F1, IRF3, PBX3, FGF2, IRF2, WARS2,	177	412	3369	1.24737	1	0.984315	96.7428
GOTERM_BP_ALL	GO:0006139~nucleobase, nucleoside, nucleotide and nucleic acid metabolic process	41	0.1687	0.176523	PLP1, GUCY1A3, SOX9, HNRPA2B1, RP2, MTA2, GDF8, ZNF470, EDN1, MUTYH, DNMT1, HMGB2, BCL10, EDNRA, CBX8, TCF4, PMF1, ING4, SNAI2, MCM7, MYBL1, CSPG6, CDCA7, CXXC1, FST, TGFB1, PSIP1, CARHSP1, PRPF3, PEG3, APP, TIMP2, NR2F1, IRF3, PBX3, NPR2, FGF2, ACVR1, IRF2, DNASE2, WARS2,	177	665	3369	1.17352	1	0.984976	97.007
GOTERM_BP_ALL	GO:0043283~biopolymer metabolic process	52	0.214	0.293466	HNRPA2B1, SOX9, PIGS, MTA2, ZNF470, MUTYH, BCL10, HMGB2, PMF1, CBX8, STK4, FGFR4, ING4, SNAI2, MCM7, TGFB1, PRPF3, TEK, PTPRR, APP, IRF3, CPE, FGF2, PSEN1, ACVR1, DNASE2, ECE1, DNMT1, KIT, PPM1K, CSNK2A2, PRKCB1, CSPG6, CXXC1, CDCA7, FST, PSIP1, CARHSP1, KDR, IGF1R, PEG3, FBXW9, NR2F1, CCND1, PBX3, NPR2, KITLG, ADAM10, ADRBK2, IRF2, WARS2, NCAM1,	177	908	3369	1.09005	1	0.998387	99.8119
GOTERM_MF_ALL	GO:0003677~DNA binding	19	0.0782	0.389864	SOX9, PEG3, MTA2, APP, NR2F1, IRF3, MUTYH, PBX3, DNMT1, HMGB2, TCF4, IRF2, SNAI2, MCM7, CSPG6, CXXC1, CHD1L, PSIP1, CARHSP1,	190	339	3870	1.14159	1	0.999991	99.9748
GOTERM_BP_ALL	GO:0010467~gene expression	36	0.1481	0.413964	RPS27L, HNRPA2B1, SOX9, GDF8, MTA2, ZNF470, DNMT1, HMGB2, BCL10, TCF4, PMF1, ING4, SNAI2, MCM7, MYBL1, CSPG6, CDCA7, CXXC1, FST, TGFB1, PSIP1, CARHSP1, PRPF3, PEG3, APP, EIF2S3, NR2F1, IRF3, PBX3, NDST2, ADAM10, PSEN1, FGF2, ACVR1, IRF2, WARS2,	177	641	3369	1.06899	1	0.999683	99.9936
GOTERM_MF_ALL	GO:0030528~transcription regulator activity	11	0.0453	0.430731	TCF4, PEG3, MTA2, IRF2, NR2F1, MYBL1, CSPG6, IRF3, PBX3, TGFB1, BCL10,	190	187	3870	1.19814	1	0.999995	99.9921
GOTERM_MF_ALL	GO:0003700~transcription factor activity	7	0.0288	0.528998	PEG3, MTA2, IRF2, NR2F1, CSPG6, IRF3, PBX3,	190	119	3870	1.19814	1	1	99.9997
GOTERM_CC_ALL	GO:0005634~nucleus	38	0.1564	0.628452	HNRPA2B1, SOX9, CCHCR1, MTA2, BNIP3L, ZNF470, DNMT1, HMGB2, BCL10, CBX8, TCF4, PMF1, STK4, PLEKHA2, ING4, PRKCB1, SNAI2, MCM7, CSPG6, CDCA7, CXXC1, IGF2R, PSIP1, PRPF3, NRM, PEG3, NR2F1, CCND1, IRF3, PBX3, ZNF262, ADAM10, PSEN1, CCNB1, IRF2, EPB41, CLIC1, BRRN1,	173	730	3277	0.986032	1	0.999878	99.9999
GOTERM_MF_ALL	GO:0043565~sequence-specific DNA binding	4	0.0165	0.80659	MTA2, NR2F1, CSPG6, PBX3,	190	87	3870	0.936479	1	1	100
GOTERM_MF_ALL	GO:0003676~nucleic acid binding	28	0.1152	0.832215	HNRPA2B1, SOX9, KLF6, MTA2, ZNF470, MUTYH, DNMT1, HMGB2, CNTN1, TCF4, FBN1, SNAI2, MCM7, CSPG6, CXXC1, CHD1L, PSIP1, CARHSP1, KHDRBS1, PEG3, APP, DNAJC18, EIF2S3, NR2F1, IRF3, PBX3, RNASE6, IRF2,	190	641	3870	0.889728	1	1	100
Functional Group 17	Median: 0.043916667259347036	Geo: 0.03912474564320551	EDNRA, FGF2, ACVR1, EDN1, FST, SFRP1, IGF1R, IGF1, TEK, TUFT1, WARS2, TGFB1, CD44, ADAM10, BCL10, CAV1, PSEN1, APP, KIT, MYH10,
Category	Term	Count	%	PValue	Genes	List Total	Pop Hits	Pop Total	Fold Enrichment	Bonferroni	Benjamini	FDR
GOTERM_BP_ALL	GO:0007389~pattern specification process	6	0.0247	0.00180531	EDNRA, FGF2, ACVR1, EDN1, FST, SFRP1,	177	18	3369	6.34463	0.996247	0.233534	3.21183
GOTERM_BP_ALL	GO:0009887~organ morphogenesis	11	0.0453	0.00302167	EDNRA, IGF1R, FGF2, IGF1, TEK, ACVR1, EDN1, TUFT1, FST, WARS2, TGFB1,	177	70	3369	2.99104	0.999913	0.322777	5.32063
GOTERM_BP_ALL	GO:0014032~neural crest cell development	3	0.0123	0.00786272	EDNRA, ACVR1, EDN1,	177	3	3369	19.0339	1	0.522593	13.2912
GOTERM_BP_ALL	GO:0014033~neural crest cell differentiation	3	0.0123	0.00786272	EDNRA, ACVR1, EDN1,	177	3	3369	19.0339	1	0.522593	13.2912
GOTERM_BP_ALL	GO:0001763~morphogenesis of a branching structure	4	0.0165	0.0093213	EDNRA, ACVR1, CD44, EDN1,	177	9	3369	8.45951	1	0.562669	15.5655
GOTERM_BP_ALL	GO:0048754~branching morphogenesis of a tube	4	0.0165	0.0093213	EDNRA, ACVR1, CD44, EDN1,	177	9	3369	8.45951	1	0.562669	15.5655
GOTERM_BP_ALL	GO:0009792~embryonic development ending in birth or egg hatching	6	0.0247	0.0116096	EDNRA, ADAM10, ACVR1, EDN1, SFRP1, BCL10,	177	27	3369	4.22976	1	0.576587	19.0204
GOTERM_BP_ALL	GO:0043009~chordate embryonic development	6	0.0247	0.0116096	EDNRA, ADAM10, ACVR1, EDN1, SFRP1, BCL10,	177	27	3369	4.22976	1	0.576587	19.0204
GOTERM_BP_ALL	GO:0009880~embryonic pattern specification	3	0.0123	0.015186	EDNRA, ACVR1, EDN1,	177	4	3369	14.2754	1	0.63446	24.1539
GOTERM_BP_ALL	GO:0001569~patterning of blood vessels	3	0.0123	0.015186	EDNRA, ACVR1, EDN1,	177	4	3369	14.2754	1	0.63446	24.1539
GOTERM_BP_ALL	GO:0048762~mesenchymal cell differentiation	3	0.0123	0.015186	EDNRA, ACVR1, EDN1,	177	4	3369	14.2754	1	0.63446	24.1539
GOTERM_BP_ALL	GO:0014031~mesenchymal cell development	3	0.0123	0.015186	EDNRA, ACVR1, EDN1,	177	4	3369	14.2754	1	0.63446	24.1539
GOTERM_BP_ALL	GO:0035295~tube development	7	0.0288	0.0162698	EDNRA, CAV1, FGF2, ACVR1, CD44, EDN1, BCL10,	177	40	3369	3.33093	1	0.652267	25.6478
GOTERM_BP_ALL	GO:0035239~tube morphogenesis	6	0.0247	0.0180616	EDNRA, CAV1, ACVR1, CD44, EDN1, BCL10,	177	30	3369	3.80678	1	0.675923	28.0569
GOTERM_BP_ALL	GO:0001568~blood vessel development	7	0.0288	0.0439167	EDNRA, PSEN1, FGF2, TEK, ACVR1, EDN1, WARS2,	177	50	3369	2.66475	1	0.870157	55.5754
GOTERM_BP_ALL	GO:0001944~vasculature development	7	0.0288	0.0439167	EDNRA, PSEN1, FGF2, TEK, ACVR1, EDN1, WARS2,	177	50	3369	2.66475	1	0.870157	55.5754
GOTERM_BP_ALL	GO:0001701~in utero embryonic development	4	0.0165	0.0641591	EDNRA, ADAM10, ACVR1, EDN1,	177	18	3369	4.22976	1	0.905192	69.8202
GOTERM_BP_ALL	GO:0045934~negative regulation of nucleobase, nucleoside, nucleotide and nucleic acid metabolic process	5	0.0206	0.0753591	EDNRA, FGF2, EDN1, FST, TGFB1,	177	31	3369	3.06998	1	0.917643	75.7201
GOTERM_BP_ALL	GO:0048514~blood vessel morphogenesis	6	0.0247	0.0769029	EDNRA, FGF2, TEK, ACVR1, EDN1, WARS2,	177	44	3369	2.59553	1	0.903038	76.4421
GOTERM_BP_ALL	GO:0001525~angiogenesis	5	0.0206	0.0905302	EDNRA, FGF2, TEK, ACVR1, EDN1,	177	33	3369	2.88392	1	0.927116	81.993
GOTERM_BP_ALL	GO:0009790~embryonic development	6	0.0247	0.10292	EDNRA, ADAM10, ACVR1, EDN1, SFRP1, BCL10,	177	48	3369	2.37924	1	0.941868	85.9454
GOTERM_BP_ALL	GO:0048646~anatomical structure formation	5	0.0206	0.134139	EDNRA, FGF2, TEK, ACVR1, EDN1,	177	38	3369	2.50446	1	0.966576	92.5886
GOTERM_BP_ALL	GO:0007507~heart development	4	0.0165	0.204549	EDNRA, PSEN1, ACVR1, EDN1,	177	30	3369	2.53785	1	0.99239	98.3989
GOTERM_BP_ALL	GO:0009892~negative regulation of metabolic process	6	0.0247	0.211617	EDNRA, CAV1, FGF2, EDN1, FST, TGFB1,	177	61	3369	1.87219	1	0.993487	98.6373
GOTERM_BP_ALL	GO:0031324~negative regulation of cellular metabolic process	5	0.0206	0.240257	EDNRA, FGF2, EDN1, FST, TGFB1,	177	48	3369	1.9827	1	0.995975	99.3017
GOTERM_BP_ALL	GO:0009889~regulation of biosynthetic process	5	0.0206	0.240257	EDNRA, CAV1, APP, EDN1, BCL10,	177	48	3369	1.9827	1	0.995975	99.3017
GOTERM_BP_ALL	GO:0008284~positive regulation of cell proliferation	4	0.0165	0.37731	FGF2, EDN1, KIT, TGFB1,	177	42	3369	1.81275	1	0.999568	99.9808
GOTERM_BP_ALL	GO:0016481~negative regulation of transcription	3	0.0123	0.378528	FGF2, FST, TGFB1,	177	25	3369	2.28407	1	0.999564	99.9815
GOTERM_BP_ALL	GO:0046903~secretion	4	0.0165	0.768634	FGF2, MYH10, EDN1, TGFB1,	177	76	3369	1.00178	1	1	100
Functional Group 18	Median: 0.04206035689528908	Geo: 0.03963714183797717	CSNK2A2, WNT2B, SFRP1, FRZB, PSEN1, PRKCB1, CCND1, FZD1,
Category	Term	Count	%	PValue	Genes	List Total	Pop Hits	Pop Total	Fold Enrichment	Bonferroni	Benjamini	FDR
SP_PIR_KEYWORDS	Wnt signaling pathway	4	0.0165	0.0201804	CSNK2A2, WNT2B, SFRP1, FRZB,	157	11	2796	6.47597	0.999999	0.660574	26.4197
KEGG_PATHWAY	bta04310:Wnt signaling pathway	7	0.0288	0.0420604	PSEN1, CSNK2A2, PRKCB1, CCND1, WNT2B, FZD1, SFRP1,	79	47	1403	2.64503	0.999581	0.788923	41.1264
GOTERM_BP_ALL	GO:0016055~Wnt receptor signaling pathway	4	0.0165	0.0733676	CSNK2A2, WNT2B, SFRP1, FRZB,	177	19	3369	4.00714	1	0.916194	74.7577
Functional Group 19	Median: 0.11390205722408334	Geo: 0.04580487952778908	KDR, IGF1R, TEK, KIT, NCAM1, FGFR4, ADRBK2, ACVR1, CSNK2A2, PRKCB1,
Category	Term	Count	%	PValue	Genes	List Total	Pop Hits	Pop Total	Fold Enrichment	Bonferroni	Benjamini	FDR
GOTERM_MF_ALL	GO:0004714~transmembrane receptor protein tyrosine kinase activity	5	0.0206	0.000917674	KDR, IGF1R, TEK, KIT, NCAM1,	190	10	3870	10.1842	0.774021	0.390899	1.52786
GOTERM_MF_ALL	GO:0004713~protein-tyrosine kinase activity	6	0.0247	0.0231243	KDR, IGF1R, FGFR4, TEK, KIT, NCAM1,	190	34	3870	3.59443	1	0.968113	32.4531
UP_SEQ_FEATURE	binding site:ATP	7	0.0288	0.0271942	IGF1R, ADRBK2, TEK, ACVR1, CSNK2A2, PRKCB1, KIT,	95	34	1343	2.91053	1	0.99955	39.2149
INTERPRO	IPR001245:Tyrosine protein kinase	4	0.0165	0.113902	IGF1R, FGFR4, TEK, KIT,	175	22	3202	3.32675	1	1	88.653
INTERPRO	IPR008266:Tyrosine protein kinase, active site	3	0.0123	0.174416	IGF1R, TEK, KIT,	175	14	3202	3.92082	1	1	96.8229
SMART	SM00219:TyrKc	4	0.0165	0.18225	IGF1R, FGFR4, TEK, KIT,	118	22	1731	2.66718	1	0.99907	94.2461
SP_PIR_KEYWORDS	tyrosine-protein kinase	3	0.0123	0.202471	IGF1R, TEK, KIT,	157	15	2796	3.56178	1	0.979696	96.6779
Functional Group 20	Median: 0.06200152007426335	Geo: 0.049005012901553985	FSTL1, SPARCL1, FST,
Category	Term	Count	%	PValue	Genes	List Total	Pop Hits	Pop Total	Fold Enrichment	Bonferroni	Benjamini	FDR
INTERPRO	IPR003645:Follistatin-like, N-terminal	3	0.0123	0.0163838	FSTL1, SPARCL1, FST,	175	4	3202	13.7229	1	0.999948	25.7168
SMART	SM00274:FOLN	3	0.0123	0.0248408	FSTL1, SPARCL1, FST,	118	4	1731	11.0021	0.999988	0.99656	30.0213
INTERPRO	IPR002350:Proteinase inhibitor I1, Kazal	3	0.0123	0.0991622	FSTL1, SPARCL1, FST,	175	10	3202	5.48914	1	1	84.7307
SMART	SM00280:KAZAL	3	0.0123	0.142901	FSTL1, SPARCL1, FST,	118	10	1731	4.40085	1	0.998204	88.7898
Functional Group 21	Median: 0.07535911070438207	Geo: 0.05055897946169495	IGF1R, TEK, IGFBP6, APP, CD44, EDN1, EMP3, TUFT1, BCL10, NOV, EDNRA, CAV1, VIL2, FGF2, IGF1, MYH10, ACVR1, ALCAM, FST, WARS2, TGFB1, FN1, GDF8, EIF2S3, CAV2, STMN1, ADAM10, CBX8, CSPG6, EPB41, MIA,
Category	Term	Count	%	PValue	Genes	List Total	Pop Hits	Pop Total	Fold Enrichment	Bonferroni	Benjamini	FDR
GOTERM_BP_ALL	GO:0009653~anatomical structure morphogenesis	22	0.0905	0.000312662	IGF1R, TEK, IGFBP6, APP, CD44, EDN1, EMP3, TUFT1, BCL10, NOV, EDNRA, CAV1, VIL2, FGF2, IGF1, MYH10, ACVR1, ALCAM, FST, WARS2, TGFB1, FN1,	177	179	3369	2.33936	0.619622	0.101833	0.563371
GOTERM_BP_ALL	GO:0032989~cellular structure morphogenesis	10	0.0412	0.00972824	VIL2, FGF2, MYH10, IGFBP6, APP, EMP3, ALCAM, TGFB1, NOV, FN1,	177	70	3369	2.71913	1	0.548504	16.1899
GOTERM_BP_ALL	GO:0000902~cell morphogenesis	10	0.0412	0.00972824	VIL2, FGF2, MYH10, IGFBP6, APP, EMP3, ALCAM, TGFB1, NOV, FN1,	177	70	3369	2.71913	1	0.548504	16.1899
GOTERM_BP_ALL	GO:0016049~cell growth	5	0.0206	0.0682998	FGF2, IGFBP6, EMP3, TGFB1, NOV,	177	30	3369	3.17232	1	0.907158	72.1437
GOTERM_BP_ALL	GO:0008361~regulation of cell size	5	0.0206	0.0753591	FGF2, IGFBP6, EMP3, TGFB1, NOV,	177	31	3369	3.06998	1	0.917643	75.7201
GOTERM_BP_ALL	GO:0040007~growth	7	0.0288	0.102398	FGF2, IGFBP6, GDF8, APP, EMP3, TGFB1, NOV,	177	62	3369	2.14899	1	0.942386	85.797
GOTERM_BP_ALL	GO:0001558~regulation of cell growth	3	0.0123	0.397434	FGF2, IGFBP6, NOV,	177	26	3369	2.19622	1	0.999617	99.9894
GOTERM_BP_ALL	GO:0040008~regulation of growth	4	0.0165	0.406128	FGF2, IGFBP6, APP, NOV,	177	44	3369	1.73035	1	0.999669	99.9918
GOTERM_BP_ALL	GO:0016043~cellular component organization and biogenesis	21	0.0864	0.857564	IGF1R, IGFBP6, APP, EIF2S3, EMP3, CAV2, STMN1, BCL10, NOV, CAV1, VIL2, ADAM10, CBX8, FGF2, MYH10, ALCAM, CSPG6, EPB41, MIA, TGFB1, FN1,	177	464	3369	0.861448	1	1	100
Functional Group 22	Median: 0.07670005136854796	Geo: 0.05417920027826153	VIL2, MYH10, FN1, FGF2, TIMP2, FST,
Category	Term	Count	%	PValue	Genes	List Total	Pop Hits	Pop Total	Fold Enrichment	Bonferroni	Benjamini	FDR
SP_PIR_KEYWORDS	cell shape	3	0.0123	0.0172284	VIL2, MYH10, FN1,	157	4	2796	13.3567	0.999994	0.663289	23.0122
GOTERM_BP_ALL	GO:0050793~regulation of developmental process	6	0.0247	0.0600524	VIL2, FGF2, MYH10, TIMP2, FST, FN1,	177	41	3369	2.78545	1	0.903141	67.3358
GOTERM_BP_ALL	GO:0022603~regulation of anatomical structure morphogenesis	3	0.0123	0.0767001	VIL2, MYH10, FN1,	177	9	3369	6.34463	1	0.906686	76.3484
GOTERM_BP_ALL	GO:0008360~regulation of cell shape	3	0.0123	0.0767001	VIL2, MYH10, FN1,	177	9	3369	6.34463	1	0.906686	76.3484
GOTERM_BP_ALL	GO:0022604~regulation of cell morphogenesis	3	0.0123	0.0767001	VIL2, MYH10, FN1,	177	9	3369	6.34463	1	0.906686	76.3484

## Sheet: FFFU cluster 
Functional Group 1	Median: 0.011355319598748548	Geo: 0.007766740515204458	STAT5B, MITF, ZNF435, ZFP36, ID1, THAP1, STAT3, MYF6, CEBPD, ATF4, EPAS1,
Category	Term	Count	%	PValue	Genes	List Total	Pop Hits	Pop Total	Fold Enrichment	Bonferroni	Benjamini	FDR
SP_PIR_KEYWORDS	dna-binding	11	0.1009	0.00266704	STAT5B, MITF, ZNF435, ZFP36, ID1, THAP1, STAT3, MYF6, CEBPD, ATF4, EPAS1,	73	140	2796	3.00939	0.84119	0.84119	3.93921
INTERPRO	IPR001092:Basic helix-loop-helix dimerisation region bHLH	4	0.0367	0.0113553	MITF, ID1, MYF6, EPAS1,	78	20	3202	8.21026	1	1	18.5776
SMART	SM00353:HLH	4	0.0367	0.0154699	MITF, ID1, MYF6, EPAS1,	48	20	1731	7.2125	0.999116	0.999116	19.8489
Functional Group 2	Median: 0.022774971364999327	Geo: 0.024690624391996797	PKNOX1, HBP1, PRKCA, MYF6, IL1B, CD3E, TFB1M, STAT5B, MITF, JUN, ZNF435, ACVR2B, DLX5, ZFP36, INHBA, ID1, MYNN, STAT3, EIF2S1, CEBPD, ATF4, EPAS1, OSR2, CYR61, SLC8A1, CD3G, FADD, ARRB1, CD8A, THAP1, CTSB, GUCA1B, F3, THBD, MINA, SELENBP1, NALP5, ANXA11, NDRG1, BRRN1, EIF2S2, EIF1AX, ALDH6A1, RPIA, ASB11, ASB2, MTMR9, FBXO32, DUSP14, NEDD4, UBC, FDFT1, ABHD4, CTSS, MAP1D, ASS, HSD17B6, AKR1C1, PA…
Category	Term	Count	%	PValue	Genes	List Total	Pop Hits	Pop Total	Fold Enrichment	Bonferroni	Benjamini	FDR
GOTERM_BP_ALL	GO:0031323~regulation of cellular metabolic process	22	0.2018	0.000318271	PKNOX1, HBP1, PRKCA, MYF6, IL1B, CD3E, TFB1M, STAT5B, MITF, JUN, ZNF435, ACVR2B, DLX5, ZFP36, INHBA, ID1, MYNN, STAT3, EIF2S1, CEBPD, ATF4, EPAS1,	86	379	3369	2.27398	0.626162	0.626162	0.57345
GOTERM_BP_ALL	GO:0019222~regulation of metabolic process	22	0.2018	0.000788764	PKNOX1, HBP1, PRKCA, MYF6, IL1B, CD3E, TFB1M, STAT5B, MITF, JUN, ZNF435, ACVR2B, DLX5, ZFP36, INHBA, ID1, MYNN, STAT3, EIF2S1, CEBPD, ATF4, EPAS1,	86	405	3369	2.12799	0.912755	0.556479	1.41548
GOTERM_BP_ALL	GO:0050794~regulation of cellular process	29	0.2661	0.00128184	IL1B, ZFP36, OSR2, STAT3, CYR61, SLC8A1, PKNOX1, HBP1, CD3G, PRKCA, FADD, MYF6, TFB1M, CD3E, ARRB1, STAT5B, JUN, ZNF435, MITF, ACVR2B, DLX5, ID1, INHBA, MYNN, CD8A, CEBPD, EIF2S1, ATF4, EPAS1,	86	637	3369	1.78345	0.981026	0.62886	2.29069
GOTERM_BP_ALL	GO:0010468~regulation of gene expression	19	0.1743	0.00252787	PKNOX1, HBP1, MYF6, IL1B, TFB1M, STAT5B, JUN, ZNF435, MITF, ACVR2B, DLX5, INHBA, ID1, MYNN, STAT3, EIF2S1, CEBPD, ATF4, EPAS1,	86	354	3369	2.10258	0.9996	0.728536	4.46983
SP_PIR_KEYWORDS	dna-binding	11	0.1009	0.00266704	STAT5B, MITF, ZNF435, ZFP36, ID1, THAP1, STAT3, MYF6, CEBPD, ATF4, EPAS1,	73	140	2796	3.00939	0.84119	0.84119	3.93921
GOTERM_BP_ALL	GO:0019219~regulation of nucleobase, nucleoside, nucleotide and nucleic acid metabolic process	18	0.1651	0.00315027	PKNOX1, HBP1, MYF6, TFB1M, STAT5B, JUN, ZNF435, MITF, ACVR2B, DLX5, ZFP36, INHBA, ID1, MYNN, STAT3, CEBPD, ATF4, EPAS1,	86	332	3369	2.12391	0.999942	0.751737	5.54104
GOTERM_BP_ALL	GO:0065007~biological regulation	33	0.3028	0.00352313	IL1B, CTSB, ZFP36, OSR2, STAT3, GUCA1B, CYR61, SLC8A1, PKNOX1, HBP1, CD3G, PRKCA, FADD, MYF6, F3, ARRB1, CD3E, TFB1M, THBD, STAT5B, JUN, ZNF435, MITF, ACVR2B, DLX5, INHBA, ID1, MYNN, CD8A, CEBPD, EIF2S1, ATF4, EPAS1,	86	815	3369	1.5862	0.999982	0.744275	6.17733
GOTERM_MF_ALL	GO:0030528~transcription regulator activity	12	0.1101	0.00365444	STAT5B, MITF, ZNF435, PKNOX1, JUN, DLX5, ID1, STAT3, MYF6, CEBPD, ATF4, EPAS1,	91	187	3870	2.72904	0.997344	0.997344	5.95504
GOTERM_BP_ALL	GO:0006357~regulation of transcription from RNA polymerase II promoter	6	0.055	0.00411333	STAT5B, PKNOX1, JUN, INHBA, STAT3, ATF4,	86	43	3369	5.4662	0.999997	0.757224	7.17623
GOTERM_MF_ALL	GO:0003677~DNA binding	17	0.156	0.00438892	PKNOX1, HBP1, MYF6, TFB1M, STAT5B, JUN, ZNF435, MITF, ZFP36, DLX5, ID1, MYNN, THAP1, STAT3, CEBPD, ATF4, EPAS1,	91	339	3870	2.13265	0.999196	0.971642	7.11093
GOTERM_BP_ALL	GO:0045449~regulation of transcription	17	0.156	0.00519181	PKNOX1, HBP1, MYF6, TFB1M, STAT5B, JUN, ZNF435, MITF, ACVR2B, DLX5, INHBA, ID1, MYNN, STAT3, CEBPD, ATF4, EPAS1,	86	319	3369	2.08766	1	0.799906	8.97564
GOTERM_MF_ALL	GO:0003700~transcription factor activity	9	0.0826	0.00595226	STAT5B, ZNF435, PKNOX1, JUN, DLX5, STAT3, CEBPD, ATF4, EPAS1,	91	119	3870	3.21636	0.999937	0.960197	9.52691
GOTERM_BP_ALL	GO:0006366~transcription from RNA polymerase II promoter	6	0.055	0.00663042	STAT5B, PKNOX1, JUN, INHBA, STAT3, ATF4,	86	48	3369	4.8968	1	0.845776	11.3247
GOTERM_BP_ALL	GO:0050789~regulation of biological process	29	0.2661	0.00725926	IL1B, ZFP36, OSR2, STAT3, CYR61, SLC8A1, PKNOX1, HBP1, CD3G, PRKCA, FADD, MYF6, TFB1M, CD3E, ARRB1, STAT5B, JUN, ZNF435, MITF, ACVR2B, DLX5, ID1, INHBA, MYNN, CD8A, CEBPD, EIF2S1, ATF4, EPAS1,	86	714	3369	1.59112	1	0.846903	12.3334
GOTERM_BP_ALL	GO:0006350~transcription	17	0.156	0.00904224	PKNOX1, HBP1, MYF6, TFB1M, STAT5B, JUN, ZNF435, MITF, ACVR2B, DLX5, INHBA, ID1, MYNN, STAT3, CEBPD, ATF4, EPAS1,	86	338	3369	1.97031	1	0.884646	15.1348
GOTERM_BP_ALL	GO:0006355~regulation of transcription, DNA-dependent	14	0.1284	0.0210262	PKNOX1, HBP1, MYF6, TFB1M, STAT5B, JUN, ZNF435, DLX5, INHBA, MYNN, STAT3, CEBPD, ATF4, EPAS1,	86	279	3369	1.96574	1	0.983515	31.8817
GOTERM_BP_ALL	GO:0006351~transcription, DNA-dependent	14	0.1284	0.022775	PKNOX1, HBP1, MYF6, TFB1M, STAT5B, JUN, ZNF435, DLX5, INHBA, MYNN, STAT3, CEBPD, ATF4, EPAS1,	86	282	3369	1.94483	1	0.976435	34.0468
GOTERM_BP_ALL	GO:0032774~RNA biosynthetic process	14	0.1284	0.022775	PKNOX1, HBP1, MYF6, TFB1M, STAT5B, JUN, ZNF435, DLX5, INHBA, MYNN, STAT3, CEBPD, ATF4, EPAS1,	86	282	3369	1.94483	1	0.976435	34.0468
GOTERM_CC_ALL	GO:0005634~nucleus	25	0.2294	0.0272037	MINA, SELENBP1, ZFP36, NALP5, OSR2, STAT3, PKNOX1, HBP1, ANXA11, PRKCA, MYF6, STAT5B, ZNF435, JUN, MITF, DLX5, ID1, MYNN, THAP1, NDRG1, CEBPD, EIF2S1, EPAS1, ATF4, BRRN1,	75	730	3277	1.49635	1	0.992204	32.9824
GOTERM_MF_ALL	GO:0046983~protein dimerization activity	5	0.0459	0.0921385	JUN, CD3G, STAT3, CEBPD, ATF4,	91	74	3870	2.87348	1	1	80.2308
GOTERM_MF_ALL	GO:0003676~nucleic acid binding	21	0.1927	0.0968516	PKNOX1, HBP1, MYF6, TFB1M, STAT5B, JUN, ZNF435, MITF, EIF2S2, DLX5, ZFP36, ID1, MYNN, OSR2, THAP1, STAT3, EIF1AX, EIF2S1, CEBPD, ATF4, EPAS1,	91	641	3870	1.39326	1	1	81.8833
SP_PIR_KEYWORDS	activator	4	0.0367	0.136336	STAT5B, STAT3, CEBPD, ATF4,	73	50	2796	3.06411	1	0.999997	88.9827
GOTERM_MF_ALL	GO:0043565~sequence-specific DNA binding	5	0.0459	0.142884	PKNOX1, JUN, DLX5, CEBPD, ATF4,	91	87	3870	2.44411	1	1	92.4652
GOTERM_BP_ALL	GO:0016070~RNA metabolic process	15	0.1376	0.149011	PKNOX1, HBP1, MYF6, TFB1M, STAT5B, JUN, ZNF435, ZFP36, DLX5, INHBA, MYNN, STAT3, CEBPD, ATF4, EPAS1,	86	412	3369	1.42625	1	0.999347	94.5805
SP_PIR_KEYWORDS	Transcription regulation	6	0.055	0.159463	STAT5B, ZNF435, STAT3, CEBPD, ATF4, EPAS1,	73	112	2796	2.05186	1	0.999998	92.6771
GOTERM_BP_ALL	GO:0010467~gene expression	21	0.1927	0.174701	PKNOX1, HBP1, MYF6, IL1B, TFB1M, STAT5B, JUN, ZNF435, MITF, EIF2S2, ACVR2B, DLX5, INHBA, ID1, MYNN, STAT3, EIF1AX, EIF2S1, CEBPD, ATF4, EPAS1,	86	641	3369	1.28341	1	0.999737	96.8851
SP_PIR_KEYWORDS	Transcription	6	0.055	0.203534	STAT5B, ZNF435, STAT3, CEBPD, ATF4, EPAS1,	73	122	2796	1.88367	1	0.999999	96.7439
SP_PIR_KEYWORDS	nucleus	12	0.1101	0.30848	STAT5B, ZNF435, ZFP36, ANXA11, OSR2, NALP5, THAP1, STAT3, MYF6, CEBPD, ATF4, EPAS1,	73	357	2796	1.28744	1	1	99.6116
GOTERM_BP_ALL	GO:0006139~nucleobase, nucleoside, nucleotide and nucleic acid metabolic process	20	0.1835	0.310137	ALDH6A1, PKNOX1, HBP1, RPIA, MYF6, TFB1M, STAT5B, JUN, ZNF435, MITF, ACVR2B, DLX5, ZFP36, INHBA, ID1, MYNN, STAT3, CEBPD, ATF4, EPAS1,	86	665	3369	1.17818	1	0.999995	99.8778
GOTERM_BP_ALL	GO:0043283~biopolymer metabolic process	25	0.2294	0.434876	ASB11, ASB2, ZFP36, STAT3, MTMR9, FBXO32, PKNOX1, HBP1, PRKCA, MYF6, DUSP14, TFB1M, CD3E, STAT5B, JUN, ZNF435, NEDD4, ACVR2B, DLX5, INHBA, MYNN, UBC, CEBPD, EPAS1, ATF4,	86	908	3369	1.07859	1	1	99.9967
GOTERM_BP_ALL	GO:0044237~cellular metabolic process	46	0.422	0.55431	ASB11, ASB2, FDFT1, ABHD4, CTSS, IL1B, CTSB, MAP1D, ASS, ZFP36, HSD17B6, AKR1C1, STAT3, EIF1AX, PAG12, MTMR9, FBXO32, ALDH6A1, PKNOX1, HSPA1B, HBP1, FECH, PRKCA, GLUL, RPIA, MANBA, MYF6, CD3E, TFB1M, DUSP14, STAT5B, NEDD4, MITF, JUN, ZNF435, EIF2S2, ACVR2B, DLX5, INHBA, ID1, MYNN, UBC, EIF2S1, CEBPD, ATF4, EPAS1,	86	1788	3369	1.00784	1	1	100
GOTERM_BP_ALL	GO:0043170~macromolecule metabolic process	37	0.3394	0.642205	ASB11, ASB2, ABHD4, CTSS, IL1B, CTSB, MAP1D, ZFP36, STAT3, EIF1AX, PAG12, MTMR9, FBXO32, PKNOX1, HSPA1B, HBP1, PRKCA, MANBA, RPIA, MYF6, CD3E, TFB1M, DUSP14, STAT5B, NEDD4, JUN, ZNF435, EIF2S2, ACVR2B, DLX5, INHBA, MYNN, UBC, CEBPD, EIF2S1, ATF4, EPAS1,	86	1473	3369	0.984015	1	1	100
GOTERM_BP_ALL	GO:0044238~primary metabolic process	45	0.4128	0.651636	ASB11, ASB2, FDFT1, ABHD4, CTSS, IL1B, CTSB, MAP1D, ASS, ZFP36, HSD17B6, AKR1C1, STAT3, EIF1AX, PAG12, MTMR9, FBXO32, ALDH6A1, PKNOX1, HSPA1B, HBP1, PRKCA, GLUL, RPIA, MANBA, MYF6, CD3E, TFB1M, DUSP14, STAT5B, NEDD4, MITF, JUN, ZNF435, EIF2S2, ACVR2B, DLX5, INHBA, ID1, MYNN, UBC, EIF2S1, CEBPD, ATF4, EPAS1,	86	1794	3369	0.982636	1	1	100
Functional Group 3	Median: 0.02259902036846785	Geo: 0.02640911832557604	STAT5B, JUN, INHBA, PRKCA, MYF6, ATF4, CD3E, IL1B, PKNOX1, STAT3, OSR2, CD8A, ZFP36,
Category	Term	Count	%	PValue	Genes	List Total	Pop Hits	Pop Total	Fold Enrichment	Bonferroni	Benjamini	FDR
GOTERM_BP_ALL	GO:0031325~positive regulation of cellular metabolic process	8	0.0734	0.000663568	STAT5B, JUN, INHBA, PRKCA, MYF6, ATF4, CD3E, IL1B,	86	60	3369	5.22326	0.871493	0.641521	1.19208
GOTERM_BP_ALL	GO:0009893~positive regulation of metabolic process	8	0.0734	0.00129554	STAT5B, JUN, INHBA, PRKCA, MYF6, ATF4, CD3E, IL1B,	86	67	3369	4.67754	0.981814	0.551309	2.3149
GOTERM_BP_ALL	GO:0006357~regulation of transcription from RNA polymerase II promoter	6	0.055	0.00411333	STAT5B, PKNOX1, JUN, INHBA, STAT3, ATF4,	86	43	3369	5.4662	0.999997	0.757224	7.17623
GOTERM_BP_ALL	GO:0006366~transcription from RNA polymerase II promoter	6	0.055	0.00663042	STAT5B, PKNOX1, JUN, INHBA, STAT3, ATF4,	86	48	3369	4.8968	1	0.845776	11.3247
GOTERM_BP_ALL	GO:0048522~positive regulation of cellular process	10	0.0917	0.0113109	STAT5B, JUN, INHBA, OSR2, PRKCA, CD8A, MYF6, ATF4, CD3E, IL1B,	86	148	3369	2.64692	1	0.918855	18.5772
GOTERM_BP_ALL	GO:0045941~positive regulation of transcription	5	0.0459	0.0203776	STAT5B, JUN, INHBA, MYF6, ATF4,	86	42	3369	4.66362	1	0.985629	31.0617
GOTERM_BP_ALL	GO:0045944~positive regulation of transcription from RNA polymerase II promoter	4	0.0367	0.0214028	STAT5B, JUN, INHBA, ATF4,	86	24	3369	6.52907	1	0.97565	32.3535
GOTERM_BP_ALL	GO:0045935~positive regulation of nucleobase, nucleoside, nucleotide and nucleic acid metabolic process	5	0.0459	0.0237953	STAT5B, JUN, INHBA, MYF6, ATF4,	86	44	3369	4.45164	1	0.971125	35.2799
GOTERM_BP_ALL	GO:0048518~positive regulation of biological process	10	0.0917	0.0403302	STAT5B, JUN, INHBA, OSR2, PRKCA, CD8A, MYF6, ATF4, CD3E, IL1B,	86	184	3369	2.12904	1	0.989374	52.4664
GOTERM_BP_ALL	GO:0045893~positive regulation of transcription, DNA-dependent	4	0.0367	0.0419176	STAT5B, JUN, INHBA, ATF4,	86	31	3369	5.05476	1	0.989582	53.867
GOTERM_BP_ALL	GO:0048523~negative regulation of cellular process	7	0.0642	0.300756	STAT5B, JUN, ZFP36, INHBA, PRKCA, MYF6, CD3E,	86	180	3369	1.52345	1	0.999995	99.8441
GOTERM_BP_ALL	GO:0031324~negative regulation of cellular metabolic process	3	0.0275	0.342807	JUN, PRKCA, MYF6,	86	48	3369	2.4484	1	0.999998	99.9491
GOTERM_BP_ALL	GO:0048519~negative regulation of biological process	7	0.0642	0.364562	STAT5B, JUN, ZFP36, INHBA, PRKCA, MYF6, CD3E,	86	194	3369	1.41351	1	0.999999	99.9723
GOTERM_BP_ALL	GO:0009892~negative regulation of metabolic process	3	0.0275	0.458998	JUN, PRKCA, MYF6,	86	61	3369	1.92661	1	1	99.9985
Functional Group 4	Median: 0.0796535406157607	Geo: 0.03372860107577713	STAT5B, PKNOX1, JUN, INHBA, STAT3, ATF4, ACVR2B, OSR2, CD3G, CYR61, STXBP1,
Category	Term	Count	%	PValue	Genes	List Total	Pop Hits	Pop Total	Fold Enrichment	Bonferroni	Benjamini	FDR
GOTERM_BP_ALL	GO:0006357~regulation of transcription from RNA polymerase II promoter	6	0.055	0.00411333	STAT5B, PKNOX1, JUN, INHBA, STAT3, ATF4,	86	43	3369	5.4662	0.999997	0.757224	7.17623
GOTERM_BP_ALL	GO:0006366~transcription from RNA polymerase II promoter	6	0.055	0.00663042	STAT5B, PKNOX1, JUN, INHBA, STAT3, ATF4,	86	48	3369	4.8968	1	0.845776	11.3247
GOTERM_BP_ALL	GO:0009653~anatomical structure morphogenesis	9	0.0826	0.0796535	STAT5B, JUN, ACVR2B, INHBA, OSR2, CD3G, STAT3, CYR61, STXBP1,	86	179	3369	1.96966	1	0.995229	77.6786
GOTERM_BP_ALL	GO:0040008~regulation of growth	4	0.0367	0.0980743	STAT5B, INHBA, STAT3, CYR61,	86	44	3369	3.56131	1	0.997284	84.5088
GOTERM_BP_ALL	GO:0040007~growth	4	0.0367	0.204879	STAT5B, INHBA, STAT3, CYR61,	86	62	3369	2.52738	1	0.999899	98.4108

## Sheet: FFUF cluster 
Functional Group 1	Median: 1.4910217770375686E-24	Geo: 6.4705972794186544E-24	NDUFS3, SOD2, MTCH2, PMPCB, COX7C, MRPS14, GPX1, MTRF1, MRPL12, CHCHD3, MRPS28, VDAC1, NDUFV1, ATP5J, ATP5C1, MCEE, MGC133598, UQCR, OAT, MRPS22, ATP5E, ACAA2, VDAC2, NDUFB7, NDUFB4, CS, SUCLG1, MRPS9, ATP5H, PRDX5, COX6B, ATP5G1, COX7B, MRPL13, NDUFC2, MRPS35, C1QBP, NDUFS8, TUFM, SDHB, IDH3A, GPX4, FDX1, NDUFA5, TAT, TIMM8B, MRPS36, CPT1B, TRAP1, ENDOG, NDUFAB1, ATP5D, MDH2, MRPL44, NDUFA4, NDU…
Category	Term	Count	%	PValue	Genes	List Total	Pop Hits	Pop Total	Fold Enrichment	Bonferroni	Benjamini	FDR
GOTERM_CC_ALL	GO:0005739~mitochondrion	106	0.4473	3.04216e-58	NDUFS3, SOD2, MTCH2, PMPCB, COX7C, MRPS14, GPX1, MTRF1, MRPL12, CHCHD3, MRPS28, VDAC1, NDUFV1, ATP5J, ATP5C1, MCEE, MGC133598, UQCR, OAT, MRPS22, ATP5E, ACAA2, VDAC2, NDUFB7, NDUFB4, CS, SUCLG1, MRPS9, ATP5H, PRDX5, COX6B, ATP5G1, COX7B, MRPL13, NDUFC2, MRPS35, C1QBP, NDUFS8, TUFM, SDHB, IDH3A, GPX4, FDX1, NDUFA5, TAT, TIMM8B, MRPS36, CPT1B, TRAP1, ENDOG, NDUFAB1, ATP5D, MDH2, MRPL44, NDUFA4, NDU…	186	353	3277	5.29047	1.60626e-55	1.60626e-55	4.41439e-55
SP_PIR_KEYWORDS	Mitochondrion	87	0.3671	3.53918e-58	NDUFS3, SOD2, CPT1B, MTCH2, PMPCB, COX7C, MRPS14, ENDOG, MTRF1, NDUFAB1, MRPL12, ATP5D, MDH2, NDUFA4, VDAC1, NDUFV1, ATP5J, ATP5C1, NDUFV2, PRDX3, UQCR, OAT, SDHA, ACAA2, VDAC2, UQCRC1, NDUFB7, NDUFS6, NDUFB4, SLC25A3, COX6B2, MRPL43, CYC1, HSPA9B, ATP5B, ATP5H, MRPS9, DAP13, PRDX5, UQCRC2, NDUFS7, NDUFB8, MRPL35, NDUFB1, COX6B, NDUFA9, ATPIF1, ATP5G1, NDUFA10, GOT2, COX7B, ATP5G3, NDUFA6, MRPL13…	161	221	2796	6.83657	2.4385e-55	2.4385e-55	5.32599e-55
GOTERM_CC_ALL	GO:0044429~mitochondrial part	77	0.3249	5.69797e-46	NDUFS3, SOD2, CPT1B, MRPS36, MTCH2, PMPCB, COX7C, NDUFAB1, ATP5D, MDH2, CHCHD3, NDUFA4, VDAC1, NDUFV1, ATP5J, NDUFV2, UQCR, OAT, SDHA, ACAA2, VDAC2, UQCRC1, NDUFB7, HADHA, NDUFS6, NDUFB4, SLC25A3, COX6B2, MRPL43, CYC1, CS, ATP5B, SUCLG1, DAP13, UQCRC2, NDUFS7, NDUFB8, NDUFB1, NDUFA9, COX6B, ATP5G1, NDUFA10, GOT2, COX7B, ATP5G3, NDUFA6, MRPL13, NDUFB3, NNT, QP-C, NDUFC2, MRPS35, UQCRFS1, C1QBP, CO…	186	214	3277	6.33929	3.00853e-43	1.50426e-43	8.26816e-43
KEGG_PATHWAY	bta00190:Oxidative phosphorylation	50	0.211	4.18463e-39	NDUFS3, COX7C, NDUFAB1, ATP5D, NDUFA4, ATP5J, NDUFV1, ATP5C1, NDUFV2, UQCR, SDHA, ATP5E, NDUFB7, UQCRC1, NDUFS6, NDUFB4, COX6B2, ATP5B, ATP5H, DAP13, UQCRC2, NDUFB8, NDUFS7, NDUFB1, NDUFA9, COX6B, ATP5G1, NDUFA10, COX7B, ATP5G3, NDUFA6, NDUFB3, NDUFC2, QP-C, UQCRFS1, NDUFS8, COX5A, ATP5I, NDUFC1, NDUFB9, NDUFA7, SDHB, NDUFB6, SDHC, NDUFS1, NDUFS2, NDUFB10, COX5B, NDUFA5, NDUFV3,	103	84	1403	8.10795	7.57419e-37	7.57419e-37	5.15919e-36
SP_PIR_KEYWORDS	transit peptide	59	0.2489	2.4605e-38	NDUFS3, SOD2, PMPCB, COX7C, ENDOG, MTRF1, MRPL12, NDUFAB1, ATP5D, MDH2, NDUFV1, ATP5J, ATP5C1, NDUFV2, PRDX3, OAT, SDHA, ACAA2, UQCRC1, NDUFS6, SLC25A3, CYC1, MRPL43, HSPA9B, ATP5B, MRPS9, PRDX5, UQCRC2, NDUFS7, NDUFB8, MRPL35, NDUFA9, ATPIF1, ATP5G1, NDUFA10, GOT2, COX7B, ATP5G3, NNT, UQCRFS1, C1QBP, NDUFS8, COX5A, NDUFC1, PDHB, HADHB, TUFM, BCKDHB, SDHB, ACO2, SDHC, NDUFS1, IDH3A, GPX4, NDUFS2,…	161	143	2796	7.16518	1.69528e-35	8.47641e-36	3.70271e-35
GOTERM_CC_ALL	GO:0005740~mitochondrial envelope	61	0.2574	3.13314e-37	NDUFS3, CPT1B, MTCH2, COX7C, NDUFAB1, ATP5D, CHCHD3, VDAC1, NDUFA4, NDUFV1, ATP5J, NDUFV2, UQCR, SDHA, ACAA2, VDAC2, NDUFB7, UQCRC1, NDUFS6, NDUFB4, COX6B2, SLC25A3, CYC1, ATP5B, SUCLG1, DAP13, UQCRC2, NDUFS7, NDUFB8, NDUFB1, NDUFA9, COX6B, ATP5G1, GOT2, COX7B, ATP5G3, NDUFA6, NDUFB3, NNT, QP-C, NDUFC2, UQCRFS1, COX5A, NDUFC1, SLC25A11, TUFM, NDUFB9, NDUFA7, SDHB, SLC25A4, AK2, NDUFB6, SDHC, NDUF…	186	159	3277	6.75921	1.6543e-34	5.51432e-35	4.5464e-34
GOTERM_CC_ALL	GO:0031966~mitochondrial membrane	60	0.2532	1.24303e-36	NDUFS3, CPT1B, MTCH2, COX7C, NDUFAB1, ATP5D, CHCHD3, VDAC1, NDUFA4, NDUFV1, ATP5J, NDUFV2, UQCR, SDHA, ACAA2, VDAC2, NDUFB7, UQCRC1, NDUFS6, NDUFB4, COX6B2, SLC25A3, CYC1, ATP5B, SUCLG1, DAP13, UQCRC2, NDUFS7, NDUFB8, NDUFB1, NDUFA9, ATP5G1, GOT2, COX7B, ATP5G3, NDUFA6, NDUFB3, NNT, QP-C, NDUFC2, UQCRFS1, COX5A, NDUFC1, SLC25A11, TUFM, NDUFB9, NDUFA7, SDHB, SLC25A4, AK2, NDUFB6, SDHC, NDUFS1, NDU…	186	156	3277	6.77626	6.56321e-34	1.6408e-34	1.80373e-33
GOTERM_CC_ALL	GO:0005743~mitochondrial inner membrane	56	0.2363	7.58915e-36	NDUFS3, MTCH2, COX7C, ATP5D, CHCHD3, NDUFA4, NDUFV1, ATP5J, NDUFV2, UQCR, SDHA, ACAA2, VDAC2, NDUFB7, UQCRC1, NDUFS6, NDUFB4, COX6B2, SLC25A3, CYC1, SUCLG1, ATP5B, DAP13, UQCRC2, NDUFB8, NDUFS7, NDUFB1, NDUFA9, ATP5G1, GOT2, COX7B, NDUFA6, NDUFB3, NNT, QP-C, NDUFC2, UQCRFS1, COX5A, NDUFC1, SLC25A11, TUFM, NDUFB9, NDUFA7, SDHB, SLC25A4, AK2, NDUFB6, SDHC, NDUFS1, NDUFS2, NDUFB10, COX5B, NDUFA5, AT…	186	136	3277	7.25459	4.00707e-33	8.01414e-34	1.10124e-32
GOTERM_CC_ALL	GO:0019866~organelle inner membrane	56	0.2363	4.85155e-35	NDUFS3, MTCH2, COX7C, ATP5D, CHCHD3, NDUFA4, NDUFV1, ATP5J, NDUFV2, UQCR, SDHA, ACAA2, VDAC2, NDUFB7, UQCRC1, NDUFS6, NDUFB4, COX6B2, SLC25A3, CYC1, SUCLG1, ATP5B, DAP13, UQCRC2, NDUFB8, NDUFS7, NDUFB1, NDUFA9, ATP5G1, GOT2, COX7B, NDUFA6, NDUFB3, NNT, QP-C, NDUFC2, UQCRFS1, COX5A, NDUFC1, SLC25A11, TUFM, NDUFB9, NDUFA7, SDHB, SLC25A4, AK2, NDUFB6, SDHC, NDUFS1, NDUFS2, NDUFB10, COX5B, NDUFA5, AT…	186	140	3277	7.04731	2.56162e-32	4.26937e-33	7.03995e-32
GOTERM_CC_ALL	GO:0031967~organelle envelope	61	0.2574	5.80871e-32	NDUFS3, CPT1B, MTCH2, COX7C, NDUFAB1, ATP5D, CHCHD3, VDAC1, NDUFA4, NDUFV1, ATP5J, NDUFV2, UQCR, SDHA, ACAA2, VDAC2, NDUFB7, UQCRC1, NDUFS6, NDUFB4, COX6B2, SLC25A3, CYC1, ATP5B, SUCLG1, DAP13, UQCRC2, NDUFS7, NDUFB8, NDUFB1, NDUFA9, COX6B, ATP5G1, GOT2, COX7B, ATP5G3, NDUFA6, NDUFB3, NNT, QP-C, NDUFC2, UQCRFS1, COX5A, NDUFC1, SLC25A11, TUFM, NDUFB9, NDUFA7, SDHB, SLC25A4, AK2, NDUFB6, SDHC, NDUF…	186	191	3277	5.62678	3.067e-29	4.38143e-30	8.42885e-29
GOTERM_CC_ALL	GO:0031975~envelope	61	0.2574	1.12873e-31	NDUFS3, CPT1B, MTCH2, COX7C, NDUFAB1, ATP5D, CHCHD3, VDAC1, NDUFA4, NDUFV1, ATP5J, NDUFV2, UQCR, SDHA, ACAA2, VDAC2, NDUFB7, UQCRC1, NDUFS6, NDUFB4, COX6B2, SLC25A3, CYC1, ATP5B, SUCLG1, DAP13, UQCRC2, NDUFS7, NDUFB8, NDUFB1, NDUFA9, COX6B, ATP5G1, GOT2, COX7B, ATP5G3, NDUFA6, NDUFB3, NNT, QP-C, NDUFC2, UQCRFS1, COX5A, NDUFC1, SLC25A11, TUFM, NDUFB9, NDUFA7, SDHB, SLC25A4, AK2, NDUFB6, SDHC, NDUF…	186	193	3277	5.56847	5.95971e-29	7.44964e-30	1.63787e-28
GOTERM_BP_ALL	GO:0006091~generation of precursor metabolites and energy	60	0.2532	1.16378e-29	NDUFS3, COX7C, SUCLA2, TXNRD1, NDUFAB1, ATP5D, TBXAS1, MDH2, ATP5J, NDUFV1, ATP5C1, NDUFV2, UQCR, GLRX2, SDHA, ATP5E, COQ6, NDUFB7, UQCRC1, GYS1, NDUFB4, COX6B2, PCK1, CYC1, CYB5R1, CS, ATP5B, SUCLG1, ATP5H, DAP13, NQO1, UQCRC2, NDUFS7, NDUFB8, PYGM, NDUFB1, COX6B, ATP5G1, COX7B, ATP5G3, NDUFB3, NNT, QP-C, NDUFC2, UQCRFS1, NDUFS8, ATP5I, COX5A, ETFB, NDUFA7, SDHB, ACO2, SDHC, NDUFS1, IDH3A, NDUFS…	181	211	3369	5.29287	3.59724e-26	3.59724e-26	2.10256e-26
GOTERM_MF_ALL	GO:0016655~oxidoreductase activity, acting on NADH or NADPH, quinone or similar compound as acceptor	28	0.1181	1.40131e-27	NDUFS3, DAP13, NQO1, NDUFB8, NDUFS7, NDUFB1, NDUFA9, NDUFA10, NDUFAB1, NDUFA4, NDUFV1, NDUFA6, NDUFV2, NDUFB3, NDUFC2, NDUFS8, NDUFC1, NDUFB9, NDUFB7, NDUFA7, NDUFS6, NDUFB4, NDUFB6, NDUFS1, NDUFS2, NDUFB10, NDUFA5, NDUFV3,	206	37	3870	14.2167	2.27012e-24	2.27012e-24	2.34999e-24
GOTERM_MF_ALL	GO:0016651~oxidoreductase activity, acting on NADH or NADPH	31	0.1308	4.9037e-27	NDUFS3, DAP13, NQO1, NDUFS7, NDUFB8, NDUFB1, NDUFA9, TXNRD1, NDUFA10, NDUFAB1, NDUFA4, NDUFV1, NDUFA6, NDUFV2, NDUFB3, NNT, NDUFC2, NDUFS8, NDUFC1, NDUFB9, NDUFB7, NDUFA7, NDUFS6, NDUFB4, NDUFB6, NDUFS1, NDUFS2, NDUFB10, CYB5R1, NDUFA5, NDUFV3,	206	49	3870	11.8853	7.94399e-24	3.972e-24	8.22351e-24
SP_PIR_KEYWORDS	oxidoreductase	57	0.2405	2.09632e-26	NDUFS3, SOD2, COX7C, GPX1, NDUFAB1, MDH2, NDUFA4, NDUFV1, NDUFV2, PRDX3, LOXL4, UQCR, SDHA, NDUFB7, UQCRC1, HADHA, NDUFS6, NDUFB4, COX6B2, CBR1, CYC1, CYB5R1, DAP13, PRDX5, NQO1, UQCRC2, NDUFS7, NDUFB8, NDUFB1, NDUFA9, COX6B, NDUFA10, COX7B, NDUFA6, NDUFB3, NNT, NDUFC2, UQCRFS1, NDUFS8, LDHA, COX5A, NDUFC1, PDHB, NDUFB9, BCKDHB, NDUFA7, SDHB, SDHC, NDUFB6, NDUFS1, IDH3A, GPX4, NDUFS2, NDUFB10, CO…	161	205	2796	4.82872	1.44436e-23	4.81454e-24	3.15467e-23
GOTERM_MF_ALL	GO:0050136~NADH dehydrogenase (quinone) activity	27	0.1139	2.19025e-26	NDUFS3, DAP13, NDUFB8, NDUFS7, NDUFB1, NDUFA9, NDUFA10, NDUFAB1, NDUFA4, NDUFV1, NDUFA6, NDUFV2, NDUFB3, NDUFC2, NDUFS8, NDUFC1, NDUFB9, NDUFB7, NDUFA7, NDUFS6, NDUFB4, NDUFB6, NDUFS1, NDUFS2, NDUFB10, NDUFA5, NDUFV3,	206	36	3870	14.0898	3.54821e-23	8.87053e-24	3.67306e-23
GOTERM_MF_ALL	GO:0003954~NADH dehydrogenase activity	27	0.1139	2.19025e-26	NDUFS3, DAP13, NDUFB8, NDUFS7, NDUFB1, NDUFA9, NDUFA10, NDUFAB1, NDUFA4, NDUFV1, NDUFA6, NDUFV2, NDUFB3, NDUFC2, NDUFS8, NDUFC1, NDUFB9, NDUFB7, NDUFA7, NDUFS6, NDUFB4, NDUFB6, NDUFS1, NDUFS2, NDUFB10, NDUFA5, NDUFV3,	206	36	3870	14.0898	3.54821e-23	8.87053e-24	3.67306e-23
GOTERM_MF_ALL	GO:0008137~NADH dehydrogenase (ubiquinone) activity	27	0.1139	2.19025e-26	NDUFS3, DAP13, NDUFB8, NDUFS7, NDUFB1, NDUFA9, NDUFA10, NDUFAB1, NDUFA4, NDUFV1, NDUFA6, NDUFV2, NDUFB3, NDUFC2, NDUFS8, NDUFC1, NDUFB9, NDUFB7, NDUFA7, NDUFS6, NDUFB4, NDUFB6, NDUFS1, NDUFS2, NDUFB10, NDUFA5, NDUFV3,	206	36	3870	14.0898	3.54821e-23	8.87053e-24	3.67306e-23
GOTERM_CC_ALL	GO:0044444~cytoplasmic part	124	0.5232	2.80527e-26	NDUFS3, SOD2, MTCH2, PMPCB, COX7C, MRPS14, GPX1, MTRF1, MRPL12, CHCHD3, CRYAB, MRPS28, VDAC1, NDUFV1, ATP5J, ATP5C1, MCEE, MGC133598, PIK3R1, UQCR, OAT, RAB3A, MRPS22, ATP5E, ACAA2, VDAC2, NDUFB7, NDUFB4, CS, SUCLG1, MRPS9, ATP5H, PRDX5, COX6B, PSMC5, ATP5G1, COX7B, MRPL13, NDUFC2, MRPS35, C1QBP, NDUFS8, TUFM, SDHB, IDH3A, GPX4, FDX1, PSMC4, NDUFA5, PSMB6, TAT, TIMM8B, MRPS36, CPT1B, CLIC5, RPS27…	186	980	3277	2.22925	1.48118e-23	1.64576e-24	4.07064e-23
SP_PIR_KEYWORDS	ubiquinone	26	0.1097	1.49102e-24	NDUFS3, DAP13, NDUFB8, NDUFS7, NDUFB1, NDUFA9, NDUFA10, NDUFA4, NDUFV1, NDUFA6, NDUFV2, NDUFB3, NDUFC2, NDUFS8, NDUFC1, NDUFB9, NDUFB7, NDUFA7, NDUFS6, NDUFB4, NDUFB6, NDUFS1, NDUFS2, NDUFB10, NDUFA5, NDUFV3,	161	35	2796	12.9008	1.02731e-21	2.56829e-22	2.24379e-21
GOTERM_CC_ALL	GO:0005737~cytoplasm	150	0.6329	1.8941e-23	NDUFS3, SOD2, MTCH2, PMPCB, HDGF, COX7C, MRPS14, GPX1, GPI, GOT1, MTRF1, MRPL12, YARS, CHCHD3, CRYAB, MRPS28, VDAC1, NDUFV1, ATP5J, ATP5C1, MCEE, MGC133598, PIK3R1, UQCR, OAT, RAB3A, FDPS, ATP5E, MRPS22, ACAA2, VDAC2, NDUFB7, NDUFB4, CBR1, AK1, WASL, CS, SUCLG1, MRPS9, ATP5H, PRDX5, COX6B, PSMC5, FKBP4, ATP5G1, PARK7, COX7B, MRPL13, NDUFC2, MRPS35, C1QBP, NDUFS8, LDHA, TRMU, TUFM, LYPLA1, SDHB, N…	186	1503	3277	1.75831	1.00008e-20	1.00008e-21	2.74847e-20
GOTERM_MF_ALL	GO:0009055~electron carrier activity	35	0.1477	2.31904e-23	NDUFS3, DAP13, NDUFS7, NDUFB8, NDUFB1, NDUFA9, TXNRD1, NDUFA10, NDUFAB1, NDUFA4, NDUFV1, NDUFA6, NDUFV2, NDUFB3, NDUFC2, NDUFS8, UQCR, GLRX2, NDUFC1, NDUFB9, ETFB, NDUFB7, NDUFA7, SDHB, NDUFS6, NDUFB4, NDUFB6, NDUFS1, NDUFS2, NDUFB10, FDX1, CYC1, CYB5R1, NDUFA5, NDUFV3,	206	81	3870	8.11758	3.75685e-20	6.26142e-21	3.88904e-20
GOTERM_MF_ALL	GO:0016491~oxidoreductase activity	65	0.2743	5.15383e-22	NDUFS3, SOD2, COX7C, GPX1, TXNRD1, NDUFAB1, TBXAS1, MDH2, NDUFA4, ZADH1, NDUFV1, NDUFV2, PRDX3, LOXL4, UQCR, GLRX2, SDHA, COQ6, UQCRC1, NDUFB7, HADHA, NDUFS6, NDUFB4, COX6B2, CBR1, CYC1, CYB5R1, DAP13, PRDX5, NQO1, UQCRC2, NDUFS7, NDUFB8, NDUFB1, NDUFA9, COX6B, NDUFA10, COX7B, NDUFA6, NDUFB3, NNT, QP-C, NDUFC2, UQCRFS1, NDUFS8, LDHA, COX5A, NDUFC1, PDHB, BCKDHB, NDUFB9, ETFB, NDUFA7, SDHB, SDHC, …	206	333	3870	3.66702	8.34921e-19	1.19274e-19	8.64298e-19
SP_PIR_KEYWORDS	NAD	33	0.1392	2.47014e-21	NDUFS3, DAP13, NDUFS7, NDUFB8, NDUFB1, NDUFA9, NDUFA10, NDUFAB1, MDH2, NDUFA4, NDUFV1, NDUFA6, NDUFV2, NDUFB3, NNT, NDUFC2, NDUFS8, LDHA, NDUFC1, NDUFB9, NDUFB7, HADHA, NDUFA7, NDUFS6, NDUFB4, NDUFB6, NDUFS1, IDH3A, NDUFS2, NDUFB10, CYB5R1, NDUFA5, NDUFV3,	161	76	2796	7.5407	1.70193e-18	3.40386e-19	3.71723e-18
GOTERM_BP_ALL	GO:0006118~electron transport	41	0.173	2.52523e-18	NDUFS3, DAP13, NQO1, UQCRC2, NDUFS7, NDUFB8, COX7C, NDUFB1, COX6B, TXNRD1, NDUFAB1, TBXAS1, COX7B, NDUFV1, NDUFV2, NDUFB3, NNT, QP-C, NDUFC2, UQCRFS1, NDUFS8, UQCR, GLRX2, COX5A, SDHA, COQ6, ETFB, UQCRC1, NDUFB7, NDUFA7, SDHB, NDUFB4, SDHC, NDUFS1, COX6B2, NDUFS2, FDX1, CYC1, COX5B, CYB5R1, NDUFA5,	181	156	3369	4.89195	7.80548e-15	3.90274e-15	4.56224e-15
GOTERM_CC_ALL	GO:0031090~organelle membrane	61	0.2574	9.00378e-16	NDUFS3, CPT1B, MTCH2, COX7C, NDUFAB1, ATP5D, CHCHD3, VDAC1, NDUFA4, NDUFV1, ATP5J, NDUFV2, UQCR, SDHA, ACAA2, VDAC2, NDUFB7, UQCRC1, NDUFS6, NDUFB4, COX6B2, SLC25A3, CYC1, ATP5B, SUCLG1, DAP13, UQCRC2, NDUFS7, NDUFB8, NDUFB1, NDUFA9, ATP5G1, GOT2, COX7B, ATP5G3, NDUFA6, NDUFB3, NNT, QP-C, NDUFC2, UQCRFS1, COX5A, NDUFC1, SLC25A11, TUFM, NDUFB9, NDUFA7, SDHB, SLC25A4, AK2, NDUFB6, SDHC, CLGN, NDUFS…	186	367	3277	2.92838	4.68958e-13	4.26326e-14	1.28786e-12
GOTERM_CC_ALL	GO:0043231~intracellular membrane-bound organelle	133	0.5612	7.41366e-15	NDUFS3, SOD2, MTCH2, PMPCB, HDGF, COX7C, MRPS14, GPX1, MTRF1, MRPL12, CHCHD3, MRPS28, VDAC1, NDUFV1, ATP5J, ATP5C1, MCEE, MGC133598, UQCR, OAT, RAB3A, MRPS22, ATP5E, ACAA2, VDAC2, NDUFB7, NDUFB4, WASL, CS, SUCLG1, FKBP3, MRPS9, ATP5H, PRDX5, RNF34, COX6B, PSMC5, FKBP4, ATP5G1, PARK7, COX7B, MRPL13, NDUFC2, MRPS35, C1QBP, NDUFS8, TUFM, NOLA2, TAF6, SDHB, JUN, IDH3A, GPX4, FDX1, VCP, PSMC4, NDUFA5,…	186	1439	3277	1.62837	3.92752e-12	3.27294e-13	1.07914e-11
GOTERM_CC_ALL	GO:0043227~membrane-bound organelle	133	0.5612	8.0026e-15	NDUFS3, SOD2, MTCH2, PMPCB, HDGF, COX7C, MRPS14, GPX1, MTRF1, MRPL12, CHCHD3, MRPS28, VDAC1, NDUFV1, ATP5J, ATP5C1, MCEE, MGC133598, UQCR, OAT, RAB3A, MRPS22, ATP5E, ACAA2, VDAC2, NDUFB7, NDUFB4, WASL, CS, SUCLG1, FKBP3, MRPS9, ATP5H, PRDX5, RNF34, COX6B, PSMC5, FKBP4, ATP5G1, PARK7, COX7B, MRPL13, NDUFC2, MRPS35, C1QBP, NDUFS8, TUFM, NOLA2, TAF6, SDHB, JUN, IDH3A, GPX4, FDX1, VCP, PSMC4, NDUFA5,…	186	1440	3277	1.62724	4.22062e-12	3.24629e-13	1.16018e-11
GOTERM_CC_ALL	GO:0044446~intracellular organelle part	84	0.3544	8.52201e-13	NDUFS3, SOD2, CPT1B, MRPS36, CLIC5, RPS27A, MTCH2, PMPCB, COX7C, NDUFAB1, ATP5D, MDH2, CHCHD3, NDUFA4, VDAC1, NDUFV1, ATP5J, MAP4, NDUFV2, UQCR, OAT, SDHA, MRPL32, ACAA2, VDAC2, UQCRC1, NDUFB7, HADHA, NDUFS6, NDUFB4, SLC25A3, COX6B2, MRPL43, CYC1, CS, ATP5B, SUCLG1, DAP13, RNF34, UQCRC2, NDUFS7, NDUFB8, NDUFB1, COX6B, NDUFA9, ATP5G1, NDUFA10, GOT2, COX7B, ATP5G3, NDUFA6, MRPL13, NDUFB3, NNT, QP-C…	186	722	3277	2.04977	4.49965e-10	3.21404e-11	1.23661e-09
GOTERM_CC_ALL	GO:0044422~organelle part	84	0.3544	1.00405e-12	NDUFS3, SOD2, CPT1B, MRPS36, CLIC5, RPS27A, MTCH2, PMPCB, COX7C, NDUFAB1, ATP5D, MDH2, CHCHD3, NDUFA4, VDAC1, NDUFV1, ATP5J, MAP4, NDUFV2, UQCR, OAT, SDHA, MRPL32, ACAA2, VDAC2, UQCRC1, NDUFB7, HADHA, NDUFS6, NDUFB4, SLC25A3, COX6B2, MRPL43, CYC1, CS, ATP5B, SUCLG1, DAP13, RNF34, UQCRC2, NDUFS7, NDUFB8, NDUFB1, COX6B, NDUFA9, ATP5G1, NDUFA10, GOT2, COX7B, ATP5G3, NDUFA6, MRPL13, NDUFB3, NNT, QP-C…	186	724	3277	2.04411	5.30157e-10	3.53438e-11	1.457e-09
SP_PIR_KEYWORDS	Direct protein sequencing	73	0.308	3.82018e-12	NDUFS3, COX7C, MRPS14, GPX1, ENDOG, NDUFAB1, ATP5D, CRYAB, NDUFA4, VDAC1, NDUFV1, ATP5J, ATP5C1, MAP4, NDUFV2, UQCR, SDHA, RAB3A, RABGEF1, UQCRC1, NDUFB7, NDUFS6, NDUFB4, SLC25A3, CYC1, WASL, ATP5B, FKBP3, NTS, MRPS9, ATP5H, UQCRC2, CA2, NDUFS7, NDUFB8, NDUFB1, NDUFA9, COX6B, ATPIF1, ATP5G1, NDUFA10, GOT2, COX7B, NDUFA6, CRYBA1, NDUFB3, NNT, NDUFC2, UQCRFS1, NDUFS8, ATP5I, COX5A, NDUFC1, PDHB, SL…	161	596	2796	2.1271	2.63209e-09	2.92455e-10	5.74883e-09
GOTERM_CC_ALL	GO:0044424~intracellular part	158	0.6667	9.33821e-12	NDUFS3, SOD2, MTCH2, PMPCB, HDGF, COX7C, MRPS14, GPX1, GPI, GOT1, MTRF1, MRPL12, YARS, CHCHD3, CRYAB, MRPS28, VDAC1, NDUFV1, ATP5J, ATP5C1, MCEE, MGC133598, PIK3R1, UQCR, OAT, RAB3A, FDPS, ATP5E, MRPS22, ACAA2, VDAC2, NDUFB7, NDUFB4, CBR1, AK1, WASL, CS, SUCLG1, FKBP3, MRPS9, ATP5H, PRDX5, RNF34, COX6B, PSMC5, FKBP4, ATP5G1, PARK7, COX7B, MRPL13, NDUFC2, MRPS35, C1QBP, NDUFS8, LDHA, TRMU, TUFM, L…	186	2058	3277	1.35262	4.93057e-09	3.0816e-10	1.35504e-08
GOTERM_CC_ALL	GO:0043229~intracellular organelle	138	0.5823	4.55113e-11	NDUFS3, SOD2, MTCH2, PMPCB, HDGF, COX7C, MRPS14, GPX1, MTRF1, MRPL12, CHCHD3, MRPS28, VDAC1, NDUFV1, ATP5J, ATP5C1, MCEE, MGC133598, UQCR, OAT, RAB3A, MRPS22, ATP5E, ACAA2, VDAC2, NDUFB7, NDUFB4, WASL, CS, SUCLG1, FKBP3, MRPS9, ATP5H, PRDX5, RNF34, COX6B, PSMC5, FKBP4, ATP5G1, PARK7, COX7B, MRPL13, NDUFC2, MRPS35, C1QBP, NDUFS8, TUFM, NOLA2, TAF6, SDHB, JUN, IDH3A, GPX4, FDX1, VCP, PSMC4, NDUFA5,…	186	1675	3277	1.45154	2.403e-08	1.41353e-09	6.60402e-08
GOTERM_CC_ALL	GO:0043226~organelle	138	0.5823	4.55113e-11	NDUFS3, SOD2, MTCH2, PMPCB, HDGF, COX7C, MRPS14, GPX1, MTRF1, MRPL12, CHCHD3, MRPS28, VDAC1, NDUFV1, ATP5J, ATP5C1, MCEE, MGC133598, UQCR, OAT, RAB3A, MRPS22, ATP5E, ACAA2, VDAC2, NDUFB7, NDUFB4, WASL, CS, SUCLG1, FKBP3, MRPS9, ATP5H, PRDX5, RNF34, COX6B, PSMC5, FKBP4, ATP5G1, PARK7, COX7B, MRPL13, NDUFC2, MRPS35, C1QBP, NDUFS8, TUFM, NOLA2, TAF6, SDHB, JUN, IDH3A, GPX4, FDX1, VCP, PSMC4, NDUFA5,…	186	1675	3277	1.45154	2.403e-08	1.41353e-09	6.60402e-08
GOTERM_CC_ALL	GO:0005622~intracellular	159	0.6709	6.99018e-09	NDUFS3, SOD2, MTCH2, PMPCB, HDGF, COX7C, MRPS14, GPX1, GPI, GOT1, MTRF1, MRPL12, YARS, CHCHD3, CRYAB, MRPS28, VDAC1, NDUFV1, ATP5J, ATP5C1, MCEE, MGC133598, PIK3R1, UQCR, OAT, RAB3A, FDPS, ATP5E, MRPS22, ACAA2, VDAC2, NDUFB7, NDUFB4, CBR1, AK1, WASL, CS, SUCLG1, FKBP3, MRPS9, ATP5H, PRDX5, RNF34, COX6B, PSMC5, FKBP4, ATP5G1, PARK7, COX7B, MRPL13, NDUFC2, MRPS35, C1QBP, NDUFS8, LDHA, TRMU, TUFM, L…	186	2205	3277	1.27043	3.69081e-06	1.94253e-07	1.01432e-05
SP_PIR_KEYWORDS	membrane	61	0.2574	0.00356391	NDUFS3, CPT1B, MTCH2, COX7C, SYNGR1, ATP1A1, VDAC1, NDUFA4, NDUFV1, NDUFV2, MGC133598, UQCR, SLC1A1, RAB3A, SDHA, CLCA3, CACNB1, VDAC2, UQCRC1, NDUFB7, NDUFS6, NDUFB4, SLC25A3, CYC1, CYB5R1, DAP13, RNF34, UQCRC2, GHITM, NDUFB8, NDUFB1, CLCN4, ATP5G1, GOT2, CXADR, COX7B, ATP5G3, NDUFA6, NDUFB3, NNT, NDUFC2, UQCRFS1, COX5A, NDUFC1, SLC25A11, NDUFB9, NDUFA7, SDHB, SLC25A4, FGFR3, CLGN, SDHC, NDUFB6,…	161	775	2796	1.36691	0.914558	0.0902744	5.23099
GOTERM_CC_ALL	GO:0044464~cell part	179	0.7553	0.0315619	NDUFS3, SOD2, MTCH2, PMPCB, HDGF, COX7C, MRPS14, GPX1, SYNGR1, GPI, GOT1, MTRF1, MRPL12, YARS, CHCHD3, CRYAB, ATP1A1, MRPS28, VDAC1, NDUFV1, ATP5J, ATP5C1, MCEE, MGC133598, PIK3R1, UQCR, OAT, FDPS, RAB3A, ATP5E, MRPS22, ACAA2, VDAC2, CACNB1, NDUFB7, NDUFB4, CBR1, AK1, WASL, CYB5R1, CS, SUCLG1, ATP5H, MRPS9, FKBP3, PRDX5, RNF34, VLDLR, CLCN4, COX6B, PSMC5, FKBP4, ATP5G1, PARK7, COX7B, MRPL13, NDUF…	186	3037	3277	1.03842	1	0.367236	37.2096
GOTERM_CC_ALL	GO:0005623~cell	179	0.7553	0.0315619	NDUFS3, SOD2, MTCH2, PMPCB, HDGF, COX7C, MRPS14, GPX1, SYNGR1, GPI, GOT1, MTRF1, MRPL12, YARS, CHCHD3, CRYAB, ATP1A1, MRPS28, VDAC1, NDUFV1, ATP5J, ATP5C1, MCEE, MGC133598, PIK3R1, UQCR, OAT, FDPS, RAB3A, ATP5E, MRPS22, ACAA2, VDAC2, CACNB1, NDUFB7, NDUFB4, CBR1, AK1, WASL, CYB5R1, CS, SUCLG1, ATP5H, MRPS9, FKBP3, PRDX5, RNF34, VLDLR, CLCN4, COX6B, PSMC5, FKBP4, ATP5G1, PARK7, COX7B, MRPL13, NDUF…	186	3037	3277	1.03842	1	0.367236	37.2096
GOTERM_CC_ALL	GO:0016020~membrane	92	0.3882	0.0817772	NDUFS3, CPT1B, CLIC5, MTCH2, COX7C, DNAJA2, SYNGR1, NDUFAB1, ATP5D, TBXAS1, CRYAB, CHCHD3, NDUFA4, VDAC1, ATP1A1, ATP5J, NDUFV1, ATP5C1, NDUFV2, MGC133598, PIK3R1, LOXL4, CLN3, UQCR, SDHA, RAB3A, SLC1A1, ATP5E, MGC128026, ACAA2, CLCA3, LBP, VDAC2, CACNB1, UQCRC1, NDUFB7, NDUFB4, NDUFS6, COX6B2, SLC25A3, CYC1, CYB5R1, ATP5B, SUCLG1, ATP5H, DAP13, RNF34, UQCRC2, GHITM, NDUFS7, NDUFB8, VLDLR, NDUFB1…	186	1441	3277	1.12483	1	0.6325	71.0032
Functional Group 2	Median: 2.0752000767523363E-6	Geo: 2.2529971246240934E-7	SOD2, C1QBP, MRPS36, OAT, PMPCB, PDHB, BCKDHB, NDUFA9, ETFB, HADHA, NDUFA10, NDUFAB1, GOT2, MDH2, FDX1, MRPL43, MRPL13, CS, MRPS35, RNF34, COX6B, AK2, JUN, NDUFS1, COX6B2, TIMM8B,
Category	Term	Count	%	PValue	Genes	List Total	Pop Hits	Pop Total	Fold Enrichment	Bonferroni	Benjamini	FDR
GOTERM_CC_ALL	GO:0031980~mitochondrial lumen	19	0.0802	1.22664e-08	SOD2, C1QBP, MRPS36, OAT, PMPCB, PDHB, BCKDHB, NDUFA9, ETFB, HADHA, NDUFA10, NDUFAB1, GOT2, MDH2, FDX1, MRPL43, MRPL13, CS, MRPS35,	186	67	3277	4.99623	6.47663e-06	3.08412e-07	1.77994e-05
GOTERM_CC_ALL	GO:0005759~mitochondrial matrix	19	0.0802	1.22664e-08	SOD2, C1QBP, MRPS36, OAT, PMPCB, PDHB, BCKDHB, NDUFA9, ETFB, HADHA, NDUFA10, NDUFAB1, GOT2, MDH2, FDX1, MRPL43, MRPL13, CS, MRPS35,	186	67	3277	4.99623	6.47663e-06	3.08412e-07	1.77994e-05
GOTERM_CC_ALL	GO:0031974~membrane-enclosed lumen	26	0.1097	4.13813e-06	SOD2, MRPS36, RNF34, PMPCB, NDUFA9, COX6B, NDUFA10, NDUFAB1, GOT2, MDH2, MRPL13, MRPS35, C1QBP, OAT, PDHB, BCKDHB, ETFB, HADHA, AK2, JUN, NDUFS1, COX6B2, FDX1, MRPL43, CS, TIMM8B,	186	167	3277	2.74297	0.00218255	8.40326e-05	0.00600456
GOTERM_CC_ALL	GO:0043233~organelle lumen	26	0.1097	4.13813e-06	SOD2, MRPS36, RNF34, PMPCB, NDUFA9, COX6B, NDUFA10, NDUFAB1, GOT2, MDH2, MRPL13, MRPS35, C1QBP, OAT, PDHB, BCKDHB, ETFB, HADHA, AK2, JUN, NDUFS1, COX6B2, FDX1, MRPL43, CS, TIMM8B,	186	167	3277	2.74297	0.00218255	8.40326e-05	0.00600456
Functional Group 3	Median: 1.5497710317001346E-6	Geo: 1.7495258901562675E-6	FLAD1, ATP5H, LIAS, ATP5I, SDHA, ATP5E, COQ6, SUCLA2, ATP5G1, SDHB, ACO2, SDHC, ATP5D, MDH2, IDH3A, ATP5G3, ATP5J, ATP5C1, ATP5F1, CS, ATP5B, SUCLG1, NDUFS1, PCK1, LDHA, PYGM, PDHB, PSMB5, GPX1, PSMC5, GPI, DNASE1L1, PSMA1, PSMA7, TAT, PSMB6, GYS1, FBP2, PLA2G7, PSMC4, SLC3A2, MMP16, GYG,
Category	Term	Count	%	PValue	Genes	List Total	Pop Hits	Pop Total	Fold Enrichment	Bonferroni	Benjamini	FDR
GOTERM_BP_ALL	GO:0006732~coenzyme metabolic process	22	0.0928	8.26012e-10	FLAD1, ATP5H, LIAS, ATP5I, SDHA, ATP5E, COQ6, SUCLA2, ATP5G1, SDHB, ACO2, SDHC, ATP5D, MDH2, IDH3A, ATP5G3, ATP5J, ATP5C1, ATP5F1, CS, ATP5B, SUCLG1,	181	83	3369	4.93364	2.5532e-06	4.25534e-07	1.49233e-06
GOTERM_BP_ALL	GO:0045333~cellular respiration	10	0.0422	4.89043e-08	ACO2, SDHC, NDUFS1, SDHA, MDH2, IDH3A, SUCLA2, CS, SUCLG1, SDHB,	181	17	3369	10.949	0.000151152	1.51162e-05	8.83536e-05
GOTERM_BP_ALL	GO:0046356~acetyl-CoA catabolic process	9	0.038	2.65724e-07	ACO2, SDHC, SDHA, MDH2, IDH3A, SUCLA2, CS, SUCLG1, SDHB,	181	15	3369	11.168	0.000821016	6.84437e-05	0.000480073
GOTERM_BP_ALL	GO:0009060~aerobic respiration	9	0.038	2.65724e-07	ACO2, SDHC, SDHA, MDH2, IDH3A, SUCLA2, CS, SUCLG1, SDHB,	181	15	3369	11.168	0.000821016	6.84437e-05	0.000480073
GOTERM_BP_ALL	GO:0006099~tricarboxylic acid cycle	9	0.038	2.65724e-07	ACO2, SDHC, SDHA, MDH2, IDH3A, SUCLA2, CS, SUCLG1, SDHB,	181	15	3369	11.168	0.000821016	6.84437e-05	0.000480073
GOTERM_BP_ALL	GO:0006084~acetyl-CoA metabolic process	9	0.038	5.07331e-07	ACO2, SDHC, SDHA, MDH2, IDH3A, SUCLA2, CS, SUCLG1, SDHB,	181	16	3369	10.47	0.00156693	0.000104539	0.000916574
GOTERM_BP_ALL	GO:0009109~coenzyme catabolic process	9	0.038	5.07331e-07	ACO2, SDHC, SDHA, MDH2, IDH3A, SUCLA2, CS, SUCLG1, SDHB,	181	16	3369	10.47	0.00156693	0.000104539	0.000916574
GOTERM_BP_ALL	GO:0051187~cofactor catabolic process	9	0.038	2.59221e-06	ACO2, SDHC, SDHA, MDH2, IDH3A, SUCLA2, CS, SUCLG1, SDHB,	181	19	3369	8.81681	0.00798052	0.000445042	0.00468315
KEGG_PATHWAY	bta00020:Citrate cycle (TCA cycle)	9	0.038	4.71945e-06	ACO2, SDHC, PCK1, SDHA, MDH2, IDH3A, SUCLA2, CS, SDHB,	103	16	1403	7.66201	0.000853858	0.00042702	0.0058184
GOTERM_BP_ALL	GO:0044248~cellular catabolic process	21	0.0886	1.72234e-05	LDHA, SDHA, PYGM, PDHB, PSMB5, GPX1, SUCLA2, PSMC5, GPI, SDHB, ACO2, DNASE1L1, PSMA1, PSMA7, SDHC, MDH2, IDH3A, TAT, PSMB6, CS, SUCLG1,	181	133	3369	2.93894	0.0518458	0.00212726	0.0311124
GOTERM_BP_ALL	GO:0044262~cellular carbohydrate metabolic process	16	0.0675	2.27739e-05	LDHA, SDHA, PYGM, PDHB, SUCLA2, GPI, SDHB, GYS1, ACO2, SDHC, FBP2, PCK1, IDH3A, MDH2, CS, SUCLG1,	181	83	3369	3.5881	0.0679744	0.00270384	0.0411368
GOTERM_BP_ALL	GO:0009056~catabolic process	23	0.097	8.53954e-05	LDHA, SDHA, PYGM, PDHB, PSMB5, GPX1, SUCLA2, PSMC5, GPI, SDHB, ACO2, DNASE1L1, PSMA1, PSMA7, SDHC, MDH2, IDH3A, PLA2G7, PSMC4, TAT, PSMB6, CS, SUCLG1,	181	172	3369	2.48898	0.232002	0.00751359	0.154169
GOTERM_BP_ALL	GO:0005975~carbohydrate metabolic process	19	0.0802	0.000156509	LDHA, SDHA, PYGM, PDHB, SLC3A2, SUCLA2, GPI, MMP16, SDHB, GYS1, ACO2, SDHC, FBP2, PCK1, MDH2, GYG, IDH3A, CS, SUCLG1,	181	131	3369	2.69963	0.383568	0.0117308	0.282382
SP_PIR_KEYWORDS	Tricarboxylic acid cycle	6	0.0253	0.000201179	ACO2, SDHC, SDHA, MDH2, IDH3A, SDHB,	161	11	2796	9.47261	0.129447	0.00628139	0.30232
Functional Group 4	Median: 2.295869884686015E-4	Geo: 7.560202642818084E-6	NDUFS3, UQCRFS1, UQCR, UQCRC2, NDUFA9, UQCRC1, NDUFS1, COX6B2, COX7B, NDUFS2, CYC1, NDUFA6, QP-C, SDHC, SDHA, FDX1, SDHB,
Category	Term	Count	%	PValue	Genes	List Total	Pop Hits	Pop Total	Fold Enrichment	Bonferroni	Benjamini	FDR
GOTERM_CC_ALL	GO:0044455~mitochondrial membrane part	13	0.0549	1.64381e-08	NDUFS3, UQCRFS1, UQCR, UQCRC2, NDUFA9, UQCRC1, NDUFS1, COX6B2, COX7B, NDUFS2, CYC1, NDUFA6, QP-C,	186	29	3277	7.89785	8.67929e-06	3.94515e-07	2.38529e-05
GOTERM_CC_ALL	GO:0005746~mitochondrial respiratory chain	12	0.0506	1.81575e-08	NDUFS3, UQCRFS1, NDUFS1, UQCR, UQCRC2, NDUFS2, COX7B, NDUFA6, CYC1, NDUFA9, QP-C, UQCRC1,	186	24	3277	8.80914	9.58712e-06	4.16833e-07	2.63478e-05
SP_PIR_KEYWORDS	electron transport	9	0.038	6.75572e-06	UQCRFS1, SDHC, UQCR, UQCRC2, SDHA, FDX1, CYC1, UQCRC1, SDHB,	161	20	2796	7.81491	0.00464389	0.000273769	0.010166
GOTERM_MF_ALL	GO:0008121~ubiquinol-cytochrome-c reductase activity	5	0.0211	0.000452418	UQCRFS1, UQCR, UQCRC2, QP-C, UQCRC1,	206	8	3870	11.7415	0.519575	0.0258418	0.756005
GOTERM_MF_ALL	GO:0016681~oxidoreductase activity, acting on diphenols and related substances as donors, cytochrome as acceptor	5	0.0211	0.000452418	UQCRFS1, UQCR, UQCRC2, QP-C, UQCRC1,	206	8	3870	11.7415	0.519575	0.0258418	0.756005
GOTERM_MF_ALL	GO:0016679~oxidoreductase activity, acting on diphenols and related substances as donors	5	0.0211	0.000452418	UQCRFS1, UQCR, UQCRC2, QP-C, UQCRC1,	206	8	3870	11.7415	0.519575	0.0258418	0.756005
Functional Group 5	Median: 9.905038160834632E-4	Geo: 1.2373580513177774E-5	NDUFS3, UQCRFS1, UQCR, UQCRC2, NDUFA9, UQCRC1, NDUFS1, COX6B2, COX7B, NDUFS2, CYC1, NDUFA6, QP-C,
Category	Term	Count	%	PValue	Genes	List Total	Pop Hits	Pop Total	Fold Enrichment	Bonferroni	Benjamini	FDR
GOTERM_CC_ALL	GO:0044455~mitochondrial membrane part	13	0.0549	1.64381e-08	NDUFS3, UQCRFS1, UQCR, UQCRC2, NDUFA9, UQCRC1, NDUFS1, COX6B2, COX7B, NDUFS2, CYC1, NDUFA6, QP-C,	186	29	3277	7.89785	8.67929e-06	3.94515e-07	2.38529e-05
GOTERM_CC_ALL	GO:0005746~mitochondrial respiratory chain	12	0.0506	1.81575e-08	NDUFS3, UQCRFS1, NDUFS1, UQCR, UQCRC2, NDUFS2, COX7B, NDUFA6, CYC1, NDUFA9, QP-C, UQCRC1,	186	24	3277	8.80914	9.58712e-06	4.16833e-07	2.63478e-05
GOTERM_CC_ALL	GO:0005747~mitochondrial respiratory chain complex I	5	0.0211	0.000990504	NDUFS3, NDUFS1, NDUFS2, NDUFA6, NDUFA9,	186	9	3277	9.78793	0.407406	0.0162185	1.42771
GOTERM_CC_ALL	GO:0045271~respiratory chain complex I	5	0.0211	0.000990504	NDUFS3, NDUFS1, NDUFS2, NDUFA6, NDUFA9,	186	9	3277	9.78793	0.407406	0.0162185	1.42771
GOTERM_CC_ALL	GO:0030964~NADH dehydrogenase complex (quinone)	5	0.0211	0.000990504	NDUFS3, NDUFS1, NDUFS2, NDUFA6, NDUFA9,	186	9	3277	9.78793	0.407406	0.0162185	1.42771
Functional Group 6	Median: 7.710581798172789E-4	Geo: 2.0188856689612046E-5	NDUFA10, UQCRFS1, UQCR, UQCRC2, COX5A, COX7B, COX7C, CYC1, COX5B, COX6B, NDUFA9, UQCRC1, NDUFB4, FDX1, SDHC, NDUFV1, NDUFV2, COX6B2,
Category	Term	Count	%	PValue	Genes	List Total	Pop Hits	Pop Total	Fold Enrichment	Bonferroni	Benjamini	FDR
SP_PIR_KEYWORDS	respiratory chain	12	0.0506	3.46097e-10	NDUFA10, UQCRFS1, UQCR, UQCRC2, COX5A, COX7B, COX7C, CYC1, COX5B, COX6B, NDUFA9, UQCRC1,	161	18	2796	11.5776	2.38461e-07	2.38461e-08	5.20829e-07
SP_PIR_KEYWORDS	electron transfer	9	0.038	2.59089e-06	NDUFB4, UQCRFS1, COX5A, COX7B, COX7C, FDX1, CYC1, COX5B, COX6B,	161	18	2796	8.68323	0.00178353	0.000119001	0.00389887
SP_PIR_KEYWORDS	mitochondrial inner membrane	8	0.0338	4.31307e-06	SDHC, COX5A, COX7B, COX7C, NDUFV1, COX5B, NDUFV2, COX6B,	161	14	2796	9.92369	0.0029673	0.000185715	0.00649038
GOTERM_MF_ALL	GO:0016676~oxidoreductase activity, acting on heme group of donors, oxygen as acceptor	6	0.0253	0.000771058	COX6B2, COX5A, COX7B, COX7C, COX5B, COX6B,	206	15	3870	7.51456	0.713379	0.0332089	1.28523
GOTERM_MF_ALL	GO:0016675~oxidoreductase activity, acting on heme group of donors	6	0.0253	0.000771058	COX6B2, COX5A, COX7B, COX7C, COX5B, COX6B,	206	15	3870	7.51456	0.713379	0.0332089	1.28523
GOTERM_MF_ALL	GO:0004129~cytochrome-c oxidase activity	6	0.0253	0.000771058	COX6B2, COX5A, COX7B, COX7C, COX5B, COX6B,	206	15	3870	7.51456	0.713379	0.0332089	1.28523
GOTERM_MF_ALL	GO:0015002~heme-copper terminal oxidase activity	6	0.0253	0.000771058	COX6B2, COX5A, COX7B, COX7C, COX5B, COX6B,	206	15	3870	7.51456	0.713379	0.0332089	1.28523
Functional Group 7	Median: 1.1905506048995593E-4	Geo: 3.3577789391577814E-5	UQCRFS1, UQCRC2, COX5A, COX7C, NDUFA9, COX6B, UQCRC1, ATP5G1, NDUFA10, ATP5D, COX7B, NDUFV1, ATP5J, CYC1, COX5B, ATP5C1, NDUFV2, ATP5B, NDUFS3, ATP5H, UQCR, ATP5I, NDUFS7, ATP5E, NDUFA7, NDUFAB1, NDUFS1, ATP5G3, NDUFC2, ATP5F1, SDHC, NDUFS2, COX6B2, ATP1A1, QP-C, ALAD, FLAD1, LIAS, SUCLA2, MDH2, SDHA, COQ6, SDHB, ACO2, AK1, IDH3A, HMBS, CS, SUCLG1, SLC1A1, CLCA3, CACNB1, CLIC5, CLCN4, VDAC1, VDAC…
Category	Term	Count	%	PValue	Genes	List Total	Pop Hits	Pop Total	Fold Enrichment	Bonferroni	Benjamini	FDR
SP_PIR_KEYWORDS	oxidative phosphorylation	18	0.0759	4.06115e-15	UQCRFS1, UQCRC2, COX5A, COX7C, NDUFA9, COX6B, UQCRC1, ATP5G1, NDUFA10, ATP5D, COX7B, NDUFV1, ATP5J, CYC1, COX5B, ATP5C1, NDUFV2, ATP5B,	161	28	2796	11.1642	2.83029e-12	4.04343e-13	6.18394e-12
GOTERM_BP_ALL	GO:0006119~oxidative phosphorylation	19	0.0802	1.02843e-12	NDUFS3, ATP5H, UQCR, ATP5I, NDUFS7, ATP5E, NDUFA7, ATP5G1, NDUFAB1, ATP5D, NDUFS1, ATP5G3, NDUFV1, ATP5J, ATP5C1, NDUFV2, NDUFC2, ATP5F1, ATP5B,	181	43	3369	8.22446	3.17878e-09	1.05959e-09	1.85797e-09
SP_PIR_KEYWORDS	membrane-associated complex	16	0.0675	1.16102e-12	UQCRFS1, COX5A, COX7C, NDUFA9, COX6B, ATP5G1, NDUFA10, SDHC, NDUFS1, ATP5D, NDUFS2, COX7B, NDUFV1, COX5B, ATP5C1, ATP5B,	161	27	2796	10.2912	7.99978e-10	9.99972e-11	1.74726e-09
GOTERM_MF_ALL	GO:0015077~monovalent inorganic cation transmembrane transporter activity	22	0.0928	6.33874e-12	ATP5H, UQCRFS1, UQCR, UQCRC2, ATP5I, COX5A, COX7C, ATP5E, COX6B, UQCRC1, ATP5G1, ATP5D, COX6B2, ATP1A1, COX7B, ATP5G3, ATP5J, COX5B, ATP5C1, QP-C, ATP5F1, ATP5B,	206	66	3870	6.26214	1.02687e-08	1.14097e-09	1.063e-08
GOTERM_BP_ALL	GO:0051186~cofactor metabolic process	26	0.1097	8.57857e-12	ALAD, FLAD1, ATP5H, LIAS, SUCLA2, ATP5G1, ATP5D, MDH2, ATP5J, ATP5G3, ATP5C1, SDHA, ATP5I, ATP5E, COQ6, SDHB, ACO2, SDHC, NDUFS1, AK1, IDH3A, HMBS, ATP5F1, CS, SUCLG1, ATP5B,	181	96	3369	5.04109	2.65164e-08	6.6291e-09	1.54986e-08
GOTERM_MF_ALL	GO:0015078~hydrogen ion transmembrane transporter activity	21	0.0886	4.17348e-11	ATP5H, UQCRFS1, UQCR, UQCRC2, ATP5I, COX5A, COX7C, ATP5E, COX6B, UQCRC1, ATP5G1, ATP5D, COX6B2, COX7B, ATP5G3, ATP5J, COX5B, ATP5C1, QP-C, ATP5F1, ATP5B,	206	65	3870	6.06945	6.76103e-08	6.76103e-09	6.99892e-08
GOTERM_MF_ALL	GO:0022890~inorganic cation transmembrane transporter activity	22	0.0928	7.39918e-11	ATP5H, UQCRFS1, UQCR, UQCRC2, ATP5I, COX5A, COX7C, ATP5E, COX6B, UQCRC1, ATP5G1, ATP5D, COX6B2, ATP1A1, COX7B, ATP5G3, ATP5J, COX5B, ATP5C1, QP-C, ATP5F1, ATP5B,	206	74	3870	5.58515	1.19867e-07	1.0897e-08	1.24084e-07
SP_PIR_KEYWORDS	respiratory chain	12	0.0506	3.46097e-10	NDUFA10, UQCRFS1, UQCR, UQCRC2, COX5A, COX7B, COX7C, CYC1, COX5B, COX6B, NDUFA9, UQCRC1,	161	18	2796	11.5776	2.38461e-07	2.38461e-08	5.20829e-07
GOTERM_BP_ALL	GO:0006732~coenzyme metabolic process	22	0.0928	8.26012e-10	FLAD1, ATP5H, LIAS, ATP5I, SDHA, ATP5E, COQ6, SUCLA2, ATP5G1, SDHB, ACO2, SDHC, ATP5D, MDH2, IDH3A, ATP5G3, ATP5J, ATP5C1, ATP5F1, CS, ATP5B, SUCLG1,	181	83	3369	4.93364	2.5532e-06	4.25534e-07	1.49233e-06
GOTERM_BP_ALL	GO:0006120~mitochondrial electron transport, NADH to ubiquinone	8	0.0338	8.4899e-09	NDUFS3, NDUFAB1, NDUFS1, NDUFS7, NDUFV1, NDUFV2, NDUFC2, NDUFA7,	181	8	3369	18.6133	2.62419e-05	3.74889e-06	1.53384e-05
GOTERM_BP_ALL	GO:0042773~ATP synthesis coupled electron transport	9	0.038	2.34984e-08	NDUFS3, NDUFAB1, NDUFS1, UQCR, NDUFS7, NDUFV1, NDUFV2, NDUFC2, NDUFA7,	181	12	3369	13.9599	7.2631e-05	8.07038e-06	4.24538e-05
GOTERM_BP_ALL	GO:0042775~organelle ATP synthesis coupled electron transport	9	0.038	2.34984e-08	NDUFS3, NDUFAB1, NDUFS1, UQCR, NDUFS7, NDUFV1, NDUFV2, NDUFC2, NDUFA7,	181	12	3369	13.9599	7.2631e-05	8.07038e-06	4.24538e-05
GOTERM_BP_ALL	GO:0046034~ATP metabolic process	12	0.0506	7.28438e-07	ATP5H, ATP5D, NDUFS1, ATP5I, AK1, ATP5G3, ATP5J, ATP5E, ATP5C1, ATP5F1, ATP5B, ATP5G1,	181	34	3369	6.56939	0.00224907	0.000140715	0.00131604
GOTERM_MF_ALL	GO:0008324~cation transmembrane transporter activity	25	0.1055	7.71809e-07	ATP5H, UQCRC2, COX7C, COX6B, ATP5G1, ATP5D, COX7B, ATP1A1, ATP5J, ATP5G3, ATP5C1, QP-C, UQCRFS1, UQCR, SLC1A1, COX5A, ATP5I, ATP5E, CLCA3, CACNB1, UQCRC1, COX6B2, COX5B, ATP5F1, ATP5B,	206	151	3870	3.11033	0.00124955	8.93054e-05	0.00129432
GOTERM_CC_ALL	GO:0045259~proton-transporting ATP synthase complex	9	0.038	7.74586e-07	ATP5H, ATP5D, ATP5I, ATP5G3, ATP5J, ATP5C1, ATP5F1, ATP5B, ATP5G1,	186	16	3277	9.91028	0.000408898	1.70408e-05	0.00112397
GOTERM_BP_ALL	GO:0051188~cofactor biosynthetic process	15	0.0633	1.85802e-06	FLAD1, ALAD, ATP5H, LIAS, ATP5I, ATP5E, COQ6, ATP5G1, ATP5D, ATP5G3, ATP5J, ATP5C1, HMBS, ATP5F1, ATP5B,	181	60	3369	4.65331	0.00572668	0.000337775	0.00335676
GOTERM_MF_ALL	GO:0015075~ion transmembrane transporter activity	29	0.1224	2.11665e-06	ATP5H, CLIC5, UQCRC2, COX7C, CLCN4, COX6B, ATP5G1, ATP5D, COX7B, ATP1A1, VDAC1, ATP5G3, ATP5J, ATP5C1, QP-C, UQCRFS1, UQCR, ATP5I, COX5A, SLC1A1, ATP5E, CLCA3, CACNB1, VDAC2, UQCRC1, COX6B2, COX5B, ATP5F1, ATP5B,	206	205	3870	2.65759	0.0034231	0.000228572	0.00354956
GOTERM_BP_ALL	GO:0009144~purine nucleoside triphosphate metabolic process	12	0.0506	4.43677e-06	ATP5H, ATP5D, NDUFS1, ATP5I, AK1, ATP5G3, ATP5J, ATP5E, ATP5C1, ATP5F1, ATP5B, ATP5G1,	181	40	3369	5.58398	0.0136205	0.000652839	0.00801546
GOTERM_BP_ALL	GO:0009199~ribonucleoside triphosphate metabolic process	12	0.0506	4.43677e-06	ATP5H, ATP5D, NDUFS1, ATP5I, AK1, ATP5G3, ATP5J, ATP5E, ATP5C1, ATP5F1, ATP5B, ATP5G1,	181	40	3369	5.58398	0.0136205	0.000652839	0.00801546
GOTERM_BP_ALL	GO:0009205~purine ribonucleoside triphosphate metabolic process	12	0.0506	4.43677e-06	ATP5H, ATP5D, NDUFS1, ATP5I, AK1, ATP5G3, ATP5J, ATP5E, ATP5C1, ATP5F1, ATP5B, ATP5G1,	181	40	3369	5.58398	0.0136205	0.000652839	0.00801546
GOTERM_BP_ALL	GO:0009141~nucleoside triphosphate metabolic process	12	0.0506	7.47688e-06	ATP5H, ATP5D, NDUFS1, ATP5I, AK1, ATP5G3, ATP5J, ATP5E, ATP5C1, ATP5F1, ATP5B, ATP5G1,	181	42	3369	5.31807	0.0228461	0.00104995	0.0135074
GOTERM_MF_ALL	GO:0022857~transmembrane transporter activity	31	0.1308	1.04496e-05	ATP5H, CLIC5, UQCRC2, COX7C, CLCN4, COX6B, ATP5G1, ATP5D, COX7B, ATP1A1, VDAC1, ATP5G3, ATP5J, ATP5C1, QP-C, UQCRFS1, UQCR, ATP5I, COX5A, SLC1A1, ATP5E, CLCA3, CACNB1, VDAC2, UQCRC1, SLC25A3, COX6B2, SLC38A2, COX5B, ATP5F1, ATP5B,	206	247	3870	2.35781	0.0167859	0.000940023	0.0175225
GOTERM_MF_ALL	GO:0046933~hydrogen ion transporting ATP synthase activity, rotational mechanism	10	0.0422	1.09303e-05	ATP5H, ATP5D, ATP5I, ATP5G3, ATP5J, ATP5E, ATP5C1, ATP5F1, ATP5B, ATP5G1,	206	29	3870	6.47807	0.0175513	0.000931519	0.0183285
GOTERM_BP_ALL	GO:0015986~ATP synthesis coupled proton transport	10	0.0422	1.56796e-05	ATP5H, ATP5D, ATP5I, ATP5G3, ATP5J, ATP5E, ATP5C1, ATP5F1, ATP5B, ATP5G1,	181	30	3369	6.20442	0.0473104	0.00201739	0.0283241
GOTERM_MF_ALL	GO:0022891~substrate-specific transmembrane transporter activity	29	0.1224	1.87934e-05	ATP5H, CLIC5, UQCRC2, COX7C, CLCN4, COX6B, ATP5G1, ATP5D, COX7B, ATP1A1, VDAC1, ATP5G3, ATP5J, ATP5C1, QP-C, UQCRFS1, UQCR, ATP5I, COX5A, SLC1A1, ATP5E, CLCA3, CACNB1, VDAC2, UQCRC1, COX6B2, COX5B, ATP5F1, ATP5B,	206	229	3870	2.37906	0.0299867	0.00152112	0.0315118
GOTERM_BP_ALL	GO:0009150~purine ribonucleotide metabolic process	12	0.0506	2.40442e-05	ATP5H, ATP5D, NDUFS1, ATP5I, AK1, ATP5G3, ATP5J, ATP5E, ATP5C1, ATP5F1, ATP5B, ATP5G1,	181	47	3369	4.75232	0.0716269	0.00274886	0.0434309
GOTERM_BP_ALL	GO:0009108~coenzyme biosynthetic process	13	0.0549	2.64881e-05	FLAD1, ATP5H, LIAS, ATP5I, ATP5E, COQ6, ATP5G1, ATP5D, ATP5J, ATP5G3, ATP5C1, ATP5F1, ATP5B,	181	56	3369	4.32094	0.0786137	0.00291987	0.0478444
GOTERM_MF_ALL	GO:0046961~hydrogen ion transporting ATPase activity, rotational mechanism	10	0.0422	2.66285e-05	ATP5H, ATP5D, ATP5I, ATP5G3, ATP5J, ATP5E, ATP5C1, ATP5F1, ATP5B, ATP5G1,	206	32	3870	5.87075	0.0422215	0.00205212	0.0446466
GOTERM_BP_ALL	GO:0006754~ATP biosynthetic process	10	0.0422	2.80031e-05	ATP5H, ATP5D, ATP5I, ATP5G3, ATP5J, ATP5E, ATP5C1, ATP5F1, ATP5B, ATP5G1,	181	32	3369	5.81664	0.0829183	0.00298033	0.0505801
GOTERM_BP_ALL	GO:0006753~nucleoside phosphate metabolic process	10	0.0422	2.80031e-05	ATP5H, ATP5D, ATP5I, ATP5G3, ATP5J, ATP5E, ATP5C1, ATP5F1, ATP5B, ATP5G1,	181	32	3369	5.81664	0.0829183	0.00298033	0.0505801
GOTERM_BP_ALL	GO:0009259~ribonucleotide metabolic process	12	0.0506	2.97593e-05	ATP5H, ATP5D, NDUFS1, ATP5I, AK1, ATP5G3, ATP5J, ATP5E, ATP5C1, ATP5F1, ATP5B, ATP5G1,	181	48	3369	4.65331	0.0878834	0.00296294	0.0537515
GOTERM_BP_ALL	GO:0006163~purine nucleotide metabolic process	12	0.0506	4.47814e-05	ATP5H, ATP5D, NDUFS1, ATP5I, AK1, ATP5G3, ATP5J, ATP5E, ATP5C1, ATP5F1, ATP5B, ATP5G1,	181	50	3369	4.46718	0.129269	0.00431636	0.0808741
GOTERM_BP_ALL	GO:0006818~hydrogen transport	11	0.0464	6.0599e-05	ATP5H, ATP5D, ATP5I, ATP5G3, ATP5J, ATP5E, ATP5C1, NNT, ATP5F1, ATP5B, ATP5G1,	181	43	3369	4.76153	0.170819	0.00549418	0.109426
GOTERM_BP_ALL	GO:0015992~proton transport	11	0.0464	6.0599e-05	ATP5H, ATP5D, ATP5I, ATP5G3, ATP5J, ATP5E, ATP5C1, NNT, ATP5F1, ATP5B, ATP5G1,	181	43	3369	4.76153	0.170819	0.00549418	0.109426
SP_PIR_KEYWORDS	transport	36	0.1519	6.34298e-05	ATP5H, CPT1B, CLIC5, UQCRC2, MTCH2, ATP5G1, ATP5D, GOT2, VDAC1, ATP5G3, ATP5J, ATP5C1, UQCRFS1, UQCR, ATP5I, SDHA, SLC1A1, RAB3A, SLC25A11, RABGEF1, CLCA3, CACNB1, VDAC2, UQCRC1, SDHB, SLC25A4, SDHC, DBI, NUTF2, SLC25A3, FDX1, CYC1, VCP, ATP5F1, TIMM8B, ATP5B,	161	318	2796	1.96601	0.0427633	0.0022976	0.0954107
GOTERM_MF_ALL	GO:0019829~cation-transporting ATPase activity	10	0.0422	7.42324e-05	ATP5H, ATP5D, ATP5I, ATP5G3, ATP5J, ATP5E, ATP5C1, ATP5F1, ATP5B, ATP5G1,	206	36	3870	5.21845	0.113311	0.00545149	0.124415
GOTERM_MF_ALL	GO:0042625~ATPase activity, coupled to transmembrane movement of ions	11	0.0464	8.71649e-05	ATP5H, ATP5D, ATP5I, ATP1A1, ATP5G3, ATP5J, ATP5E, ATP5C1, ATP5F1, ATP5B, ATP5G1,	206	45	3870	4.59223	0.131696	0.0061209	0.146075
GOTERM_CC_ALL	GO:0045263~proton-transporting ATP synthase complex, coupling factor F(o)	6	0.0253	0.00010861	ATP5H, ATP5I, ATP5G3, ATP5J, ATP5F1, ATP5G1,	186	10	3277	10.571	0.0557355	0.00204608	0.157485
GOTERM_CC_ALL	GO:0033177~proton-transporting two-sector ATPase complex, proton-transporting domain	6	0.0253	0.00010861	ATP5H, ATP5I, ATP5G3, ATP5J, ATP5F1, ATP5G1,	186	10	3277	10.571	0.0557355	0.00204608	0.157485
GOTERM_MF_ALL	GO:0022892~substrate-specific transporter activity	31	0.1308	0.000111449	ATP5H, CLIC5, UQCRC2, COX7C, CLCN4, COX6B, ATP5G1, NDUFAB1, ATP5D, COX7B, ATP1A1, VDAC1, ATP5G3, ATP5J, ATP5C1, QP-C, UQCRFS1, UQCR, ATP5I, COX5A, SLC1A1, ATP5E, CLCA3, CACNB1, VDAC2, UQCRC1, COX6B2, COX5B, SAA3, ATP5F1, ATP5B,	206	279	3870	2.08738	0.165195	0.00749501	0.186736
SP_PIR_KEYWORDS	CF(0)	6	0.0253	0.000115028	ATP5H, ATP5I, ATP5G3, ATP5J, ATP5F1, ATP5G1,	161	10	2796	10.4199	0.0761993	0.0039551	0.172962
GOTERM_BP_ALL	GO:0009142~nucleoside triphosphate biosynthetic process	10	0.0422	0.000123082	ATP5H, ATP5D, ATP5I, ATP5G3, ATP5J, ATP5E, ATP5C1, ATP5F1, ATP5B, ATP5G1,	181	38	3369	4.89823	0.31646	0.00996242	0.222135
GOTERM_BP_ALL	GO:0009201~ribonucleoside triphosphate biosynthetic process	10	0.0422	0.000123082	ATP5H, ATP5D, ATP5I, ATP5G3, ATP5J, ATP5E, ATP5C1, ATP5F1, ATP5B, ATP5G1,	181	38	3369	4.89823	0.31646	0.00996242	0.222135
GOTERM_BP_ALL	GO:0009206~purine ribonucleoside triphosphate biosynthetic process	10	0.0422	0.000123082	ATP5H, ATP5D, ATP5I, ATP5G3, ATP5J, ATP5E, ATP5C1, ATP5F1, ATP5B, ATP5G1,	181	38	3369	4.89823	0.31646	0.00996242	0.222135
GOTERM_BP_ALL	GO:0009145~purine nucleoside triphosphate biosynthetic process	10	0.0422	0.000123082	ATP5H, ATP5D, ATP5I, ATP5G3, ATP5J, ATP5E, ATP5C1, ATP5F1, ATP5B, ATP5G1,	181	38	3369	4.89823	0.31646	0.00996242	0.222135
GOTERM_CC_ALL	GO:0016469~proton-transporting two-sector ATPase complex	10	0.0422	0.000187583	ATP5H, ATP5D, ATP5I, ATP5G3, ATP5J, ATP5E, ATP5C1, ATP5F1, ATP5B, ATP5G1,	186	38	3277	4.63639	0.0943053	0.00340979	0.271851
SP_PIR_KEYWORDS	hydrogen ion transport	9	0.038	0.000191593	ATP5H, ATP5D, ATP5I, ATP5G3, ATP5J, ATP5C1, ATP5F1, ATP5B, ATP5G1,	161	30	2796	5.20994	0.123677	0.00626696	0.287934
GOTERM_BP_ALL	GO:0016310~phosphorylation	25	0.1055	0.000225573	ATP5H, NDUFS3, NDUFS7, ATP5G1, CTGF, NDUFAB1, ATP5D, ATP5J, NDUFV1, ATP5G3, ATP5C1, NDUFV2, NDUFC2, PIK3R1, UQCR, MAP2K6, ATP5I, ATP5E, NDUFA7, HCLS1, JUN, FGFR3, NDUFS1, ATP5F1, ATP5B,	181	209	3369	2.22647	0.502085	0.0164659	0.406752
GOTERM_MF_ALL	GO:0043492~ATPase activity, coupled to movement of substances	11	0.0464	0.000263964	ATP5H, ATP5D, ATP5I, ATP1A1, ATP5G3, ATP5J, ATP5E, ATP5C1, ATP5F1, ATP5B, ATP5G1,	206	51	3870	4.05197	0.347978	0.0163146	0.441747
GOTERM_MF_ALL	GO:0042626~ATPase activity, coupled to transmembrane movement of substances	11	0.0464	0.000263964	ATP5H, ATP5D, ATP5I, ATP1A1, ATP5G3, ATP5J, ATP5E, ATP5C1, ATP5F1, ATP5B, ATP5G1,	206	51	3870	4.05197	0.347978	0.0163146	0.441747
GOTERM_MF_ALL	GO:0016820~hydrolase activity, acting on acid anhydrides, catalyzing transmembrane movement of substances	11	0.0464	0.000311947	ATP5H, ATP5D, ATP5I, ATP1A1, ATP5G3, ATP5J, ATP5E, ATP5C1, ATP5F1, ATP5B, ATP5G1,	206	52	3870	3.97405	0.396756	0.0185456	0.521851
GOTERM_BP_ALL	GO:0055086~nucleobase, nucleoside and nucleotide metabolic process	15	0.0633	0.000373635	ATP5H, ATP5I, APRT, ATP5E, ATPIF1, ATP5G1, UMPS, NDUFS1, ATP5D, AK1, ATP5J, ATP5G3, ATP5C1, ATP5F1, ATP5B,	181	94	3369	2.9702	0.684981	0.0265057	0.672885
GOTERM_BP_ALL	GO:0009152~purine ribonucleotide biosynthetic process	10	0.0422	0.000405064	ATP5H, ATP5D, ATP5I, ATP5G3, ATP5J, ATP5E, ATP5C1, ATP5F1, ATP5B, ATP5G1,	181	44	3369	4.23029	0.714155	0.0280603	0.72929
GOTERM_BP_ALL	GO:0009260~ribonucleotide biosynthetic process	10	0.0422	0.000483375	ATP5H, ATP5D, ATP5I, ATP5G3, ATP5J, ATP5E, ATP5C1, ATP5F1, ATP5B, ATP5G1,	181	45	3369	4.13628	0.775633	0.0326651	0.869703
GOTERM_MF_ALL	GO:0015405~P-P-bond-hydrolysis-driven transmembrane transporter activity	11	0.0464	0.000501614	ATP5H, ATP5D, ATP5I, ATP1A1, ATP5G3, ATP5J, ATP5E, ATP5C1, ATP5F1, ATP5B, ATP5G1,	206	55	3870	3.75728	0.556394	0.0258792	0.837888
GOTERM_MF_ALL	GO:0015399~primary active transmembrane transporter activity	11	0.0464	0.000501614	ATP5H, ATP5D, ATP5I, ATP1A1, ATP5G3, ATP5J, ATP5E, ATP5C1, ATP5F1, ATP5B, ATP5G1,	206	55	3870	3.75728	0.556394	0.0258792	0.837888
GOTERM_MF_ALL	GO:0005215~transporter activity	35	0.1477	0.000623039	ATP5H, CLIC5, UQCRC2, COX7C, CLCN4, COX6B, ATP5G1, NDUFAB1, ATP5D, COX7B, ATP1A1, VDAC1, ATP5G3, ATP5J, ATP5C1, QP-C, UQCRFS1, UQCR, ATP5I, COX5A, SLC1A1, ATP5E, SLC25A11, CLCA3, CACNB1, VDAC2, UQCRC1, SLC25A4, SLC25A3, COX6B2, SLC38A2, COX5B, SAA3, ATP5F1, ATP5B,	206	365	3870	1.80144	0.635649	0.0301318	1.03972
GOTERM_BP_ALL	GO:0006164~purine nucleotide biosynthetic process	10	0.0422	0.000677453	ATP5H, ATP5D, ATP5I, ATP5G3, ATP5J, ATP5E, ATP5C1, ATP5F1, ATP5B, ATP5G1,	181	47	3369	3.96027	0.876895	0.0445161	1.21688
GOTERM_BP_ALL	GO:0009117~nucleotide metabolic process	14	0.0591	0.000734542	ATP5H, ATP5I, ATP5E, ATPIF1, ATP5G1, UMPS, NDUFS1, ATP5D, AK1, ATP5J, ATP5G3, ATP5C1, ATP5F1, ATP5B,	181	89	3369	2.92793	0.896823	0.0471765	1.31879
SP_PIR_KEYWORDS	ATP biosynthesis	6	0.0253	0.000757127	ATP5H, ATP5D, ATP5C1, ATP5F1, ATP5B, ATP5G1,	161	14	2796	7.44277	0.406583	0.020658	1.13333
GOTERM_BP_ALL	GO:0006793~phosphorus metabolic process	25	0.1055	0.00162649	ATP5H, NDUFS3, NDUFS7, ATP5G1, CTGF, NDUFAB1, ATP5D, ATP5J, NDUFV1, ATP5G3, ATP5C1, NDUFV2, NDUFC2, PIK3R1, UQCR, MAP2K6, ATP5I, ATP5E, NDUFA7, HCLS1, JUN, FGFR3, NDUFS1, ATP5F1, ATP5B,	181	239	3369	1.94699	0.993472	0.0939479	2.8981
GOTERM_BP_ALL	GO:0006796~phosphate metabolic process	25	0.1055	0.00162649	ATP5H, NDUFS3, NDUFS7, ATP5G1, CTGF, NDUFAB1, ATP5D, ATP5J, NDUFV1, ATP5G3, ATP5C1, NDUFV2, NDUFC2, PIK3R1, UQCR, MAP2K6, ATP5I, ATP5E, NDUFA7, HCLS1, JUN, FGFR3, NDUFS1, ATP5F1, ATP5B,	181	239	3369	1.94699	0.993472	0.0939479	2.8981
GOTERM_BP_ALL	GO:0009165~nucleotide biosynthetic process	11	0.0464	0.00286351	ATP5H, ATP5D, ATP5I, ATP5G3, ATP5J, ATP5E, ATP5C1, ATP5F1, ATP5B, ATP5G1, UMPS,	181	68	3369	3.01097	0.999859	0.154005	5.04891
GOTERM_MF_ALL	GO:0022804~active transmembrane transporter activity	14	0.0591	0.00298849	ATP5H, SLC1A1, ATP5I, ATP5E, ATP5G1, ATP5D, SLC25A3, SLC38A2, ATP1A1, ATP5J, ATP5G3, ATP5C1, ATP5F1, ATP5B,	206	104	3870	2.52894	0.992161	0.111534	4.89533
GOTERM_BP_ALL	GO:0015672~monovalent inorganic cation transport	13	0.0549	0.00316594	ATP5H, ATP5I, ATP5E, ATP5G1, ATP5D, ATP1A1, SLC38A2, ATP5J, ATP5G3, ATP5C1, NNT, ATP5F1, ATP5B,	181	92	3369	2.63013	0.999945	0.165989	5.56786
GOTERM_MF_ALL	GO:0017111~nucleoside-triphosphatase activity	17	0.0717	0.00349633	ATP5H, ATP5I, RAB3A, ATP5E, TUFM, PSMC5, ATP5G1, ATP5D, ABCF2, ATP1A1, ATP5G3, ATP5J, ATP5C1, VCP, PSMC4, ATP5F1, ATP5B,	206	144	3870	2.21784	0.996566	0.126367	5.70446
GOTERM_MF_ALL	GO:0016887~ATPase activity	13	0.0549	0.00393492	ATP5H, ATP5I, ATP5E, PSMC5, ATP5G1, ABCF2, ATP5D, ATP1A1, ATP5J, ATP5G3, ATP5C1, ATP5F1, ATP5B,	206	95	3870	2.57077	0.998317	0.138033	6.39803
GOTERM_MF_ALL	GO:0016462~pyrophosphatase activity	17	0.0717	0.00491357	ATP5H, ATP5I, RAB3A, ATP5E, TUFM, PSMC5, ATP5G1, ATP5D, ABCF2, ATP1A1, ATP5G3, ATP5J, ATP5C1, VCP, PSMC4, ATP5F1, ATP5B,	206	149	3870	2.14342	0.999658	0.162492	7.92841
GOTERM_MF_ALL	GO:0016818~hydrolase activity, acting on acid anhydrides, in phosphorus-containing anhydrides	17	0.0717	0.00491357	ATP5H, ATP5I, RAB3A, ATP5E, TUFM, PSMC5, ATP5G1, ATP5D, ABCF2, ATP1A1, ATP5G3, ATP5J, ATP5C1, VCP, PSMC4, ATP5F1, ATP5B,	206	149	3870	2.14342	0.999658	0.162492	7.92841
GOTERM_MF_ALL	GO:0016817~hydrolase activity, acting on acid anhydrides	17	0.0717	0.00524684	ATP5H, ATP5I, RAB3A, ATP5E, TUFM, PSMC5, ATP5G1, ATP5D, ABCF2, ATP1A1, ATP5G3, ATP5J, ATP5C1, VCP, PSMC4, ATP5F1, ATP5B,	206	150	3870	2.12913	0.999801	0.169117	8.44417
GOTERM_MF_ALL	GO:0042623~ATPase activity, coupled	11	0.0464	0.0096752	ATP5H, ATP5D, ATP5I, ATP1A1, ATP5G3, ATP5J, ATP5E, ATP5C1, ATP5F1, ATP5B, ATP5G1,	206	81	3870	2.55124	1	0.28474	15.0445
GOTERM_BP_ALL	GO:0006810~transport	49	0.2068	0.0160139	CPT1B, CLIC5, MTCH2, QKI, ATP5D, CRYAB, VDAC1, ATP1A1, ATP5J, ATP5C1, UQCR, GLRX2, RAB3A, SLC1A1, SDHA, ATP5E, RABGEF1, CLCA3, LBP, CACNB1, VDAC2, UQCRC1, SLC25A3, CYC1, ATP5B, ATP5H, UQCRC2, CA2, CLCN4, ATP5G1, PARK7, GOT2, ATP5G3, NNT, QP-C, UQCRFS1, ATP5I, SLC25A11, ETFB, SDHB, SLC25A4, SDHC, DBI, NUTF2, SLC38A2, FDX1, VCP, ATP5F1, TIMM8B,	181	674	3369	1.35319	1	0.570766	25.2976
GOTERM_BP_ALL	GO:0006812~cation transport	15	0.0633	0.0179164	ATP5H, ATP5I, ATP5E, CLCA3, CACNB1, ATP5G1, ATP5D, SLC38A2, ATP1A1, ATP5J, ATP5G3, ATP5C1, NNT, ATP5F1, ATP5B,	181	142	3369	1.96619	1	0.605983	27.8645
GOTERM_BP_ALL	GO:0051234~establishment of localization	49	0.2068	0.0241637	CPT1B, CLIC5, MTCH2, QKI, ATP5D, CRYAB, VDAC1, ATP1A1, ATP5J, ATP5C1, UQCR, GLRX2, RAB3A, SLC1A1, SDHA, ATP5E, RABGEF1, CLCA3, LBP, CACNB1, VDAC2, UQCRC1, SLC25A3, CYC1, ATP5B, ATP5H, UQCRC2, CA2, CLCN4, ATP5G1, PARK7, GOT2, ATP5G3, NNT, QP-C, UQCRFS1, ATP5I, SLC25A11, ETFB, SDHB, SLC25A4, SDHC, DBI, NUTF2, SLC38A2, FDX1, VCP, ATP5F1, TIMM8B,	181	690	3369	1.32181	1	0.704614	35.7198
SP_PIR_KEYWORDS	ion transport	14	0.0591	0.0257442	ATP5H, CLIC5, ATP5I, CLCA3, CACNB1, VDAC2, ATP5G1, ATP5D, VDAC1, ATP5J, ATP5G3, ATP5C1, ATP5F1, ATP5B,	161	126	2796	1.92961	1	0.429684	32.4626
GOTERM_BP_ALL	GO:0051179~localization	50	0.211	0.0439803	CPT1B, CLIC5, MTCH2, QKI, ATP5D, CRYAB, VDAC1, ATP1A1, ATP5J, ATP5C1, UQCR, GLRX2, SLC1A1, RAB3A, SDHA, ATP5E, RABGEF1, CLCA3, LBP, CACNB1, VDAC2, UQCRC1, SLC25A3, CYC1, ATP5B, ATP5H, UQCRC2, CA2, CLCN4, FKBP4, ATP5G1, PARK7, GOT2, ATP5G3, NNT, QP-C, UQCRFS1, ATP5I, SLC25A11, ETFB, SDHB, SLC25A4, SDHC, DBI, NUTF2, SLC38A2, FDX1, VCP, ATP5F1, TIMM8B,	181	733	3369	1.26966	1	0.87444	55.6288
GOTERM_BP_ALL	GO:0006811~ion transport	19	0.0802	0.0560941	ATP5H, CLIC5, ATP5I, ATP5E, CLCN4, CLCA3, CACNB1, VDAC2, ATP5G1, ATP5D, SLC38A2, ATP1A1, VDAC1, ATP5G3, ATP5J, ATP5C1, NNT, ATP5F1, ATP5B,	181	227	3369	1.55794	1	0.916117	64.7592
SP_PIR_KEYWORDS	ATP synthesis	4	0.0169	0.114925	ATP5D, ATP5I, ATP5C1, ATP5B,	161	21	2796	3.3079	1	0.877895	84.0734
GOTERM_MF_ALL	GO:0016787~hydrolase activity	37	0.1561	0.264588	ATP5H, UQCRC2, FAHD1, PMPCB, PSMC5, ENDOG, ATP5G1, ATP5D, MAP1D, ABCF2, PAG21, POP5, MRPL44, ATP1A1, ATP5G3, PON1, ATP5J, ATP5C1, ATP5I, RAB3A, PSMB5, ATP5E, TUFM, LYPLA1, UQCRC1, TAF6, MMP16, DNASE1L1, PSMA1, PSMA7, FBP2, PLA2G7, VCP, PSMC4, PSMB6, ATP5F1, ATP5B,	206	611	3870	1.13764	1	0.999099	99.4223
SP_PIR_KEYWORDS	hydrolase	18	0.0759	0.521895	ATP5H, UQCRC2, ATP5I, PMPCB, PSMB5, LYPLA1, UQCRC1, ENDOG, ATP5G1, ATP5D, FBP2, PAG21, ATP1A1, PLA2G7, ATP5C1, PSMB6, ATP5F1, ATP5B,	161	294	2796	1.06325	1	0.999645	99.9985
GOTERM_BP_ALL	GO:0006139~nucleobase, nucleoside, nucleotide and nucleic acid metabolic process	36	0.1519	0.571948	SOD2, ATP5H, RPS27A, PSMC5, ATPIF1, ATP5G1, CTGF, NDUFA10, QKI, MLF1, ATP5D, YARS, POP5, MRPL44, ATP5G3, ATP5J, ATP5C1, PRDX3, ATP5I, APRT, TRMU, ATP5E, NOLA2, TAF6, UMPS, DNASE1L1, AK2, SARS, JUN, TRPT1, NDUFS1, AK1, SAP18, WASL, ATP5F1, ATP5B,	181	665	3369	1.00764	1	1	100
GOTERM_CC_ALL	GO:0044425~membrane part	50	0.211	0.977308	NDUFS3, CPT1B, MTCH2, COX7C, SYNGR1, ATP5D, TBXAS1, ATP1A1, VDAC1, ATP5J, ATP5C1, MGC133598, UQCR, SLC1A1, ATP5E, MGC128026, CLCA3, LBP, VDAC2, UQCRC1, SLC25A3, COX6B2, CYC1, CYB5R1, ATP5B, ATP5H, GHITM, UQCRC2, CLCN4, NDUFA9, ATP5G1, COX7B, CXADR, ATP5G3, NDUFA6, NNT, QP-C, UQCRFS1, ATP5I, MGC126931, SLC25A11, SLC25A4, SDHC, CLGN, FGFR3, NDUFS1, DBI, NDUFS2, SLC38A2, ATP5F1,	186	1076	3277	0.818693	1	1	100
Functional Group 8	Median: 1.668996152171367E-4	Geo: 4.720628122679223E-5	ACO2, UQCRFS1, NDUFS8, NDUFS1, LIAS, NDUFS2, NDUFS7, FDX1, NDUFV1, NDUFV2, SDHB, NDUFS6, SOD2, CYC1, COX5B, COX5A, SDHC, TBXAS1, RNF34, RPS27A, PMPCB, CA2, ENDOG, PDLIM7, LOXL4, RABGEF1, RABGGTA, IDH3A, TIMM8B, UQCRC2, DNAJA2, MAP1D, ZADH1, UQCRC1, FBP2,
Category	Term	Count	%	PValue	Genes	List Total	Pop Hits	Pop Total	Fold Enrichment	Bonferroni	Benjamini	FDR
SP_PIR_KEYWORDS	iron-sulfur	11	0.0464	3.93143e-09	ACO2, UQCRFS1, NDUFS8, NDUFS1, LIAS, NDUFS2, NDUFS7, FDX1, NDUFV1, NDUFV2, SDHB,	161	17	2796	11.2371	2.70875e-06	2.4625e-07	5.91627e-06
GOTERM_MF_ALL	GO:0051540~metal cluster binding	11	0.0464	8.74884e-08	ACO2, UQCRFS1, NDUFS8, NDUFS1, LIAS, NDUFS2, NDUFS7, FDX1, NDUFV1, NDUFV2, SDHB,	206	23	3870	8.9848	0.000141721	1.18109e-05	0.000146718
GOTERM_MF_ALL	GO:0051536~iron-sulfur cluster binding	11	0.0464	8.74884e-08	ACO2, UQCRFS1, NDUFS8, NDUFS1, LIAS, NDUFS2, NDUFS7, FDX1, NDUFV1, NDUFV2, SDHB,	206	23	3870	8.9848	0.000141721	1.18109e-05	0.000146718
SP_PIR_KEYWORDS	iron-sulfur protein	7	0.0295	8.16044e-07	NDUFS6, ACO2, NDUFS8, NDUFS1, FDX1, NDUFV1, NDUFV2,	161	8	2796	15.1957	0.000562097	4.32494e-05	0.00122803
SP_PIR_KEYWORDS	4Fe-4S	7	0.0295	2.33248e-06	ACO2, NDUFS8, NDUFS1, NDUFS2, NDUFS7, NDUFV1, SDHB,	161	9	2796	13.5072	0.00160579	0.000114785	0.00351
GOTERM_MF_ALL	GO:0051539~4 iron, 4 sulfur cluster binding	7	0.0295	7.5968e-06	ACO2, NDUFS8, NDUFS1, NDUFS2, NDUFS7, NDUFV1, SDHB,	206	11	3870	11.955	0.0122314	0.000723671	0.0127391
SP_PIR_KEYWORDS	metalloprotein	11	0.0464	1.13138e-05	SOD2, NDUFS6, ACO2, UQCRFS1, NDUFS8, NDUFS1, FDX1, NDUFV1, CYC1, COX5B, NDUFV2,	161	34	2796	5.61856	0.00776493	0.000432975	0.0170243
SP_PIR_KEYWORDS	iron	14	0.0591	0.000322485	UQCRFS1, NDUFS8, LIAS, COX5A, NDUFS7, SDHB, ACO2, SDHC, NDUFS1, NDUFS2, NDUFV1, FDX1, CYC1, NDUFV2,	161	77	2796	3.15754	0.199267	0.00961557	0.484199
SP_PIR_KEYWORDS	2Fe-2S	5	0.0211	0.000603559	UQCRFS1, NDUFS1, FDX1, NDUFV2, SDHB,	161	8	2796	10.854	0.340305	0.0171831	0.904434
GOTERM_MF_ALL	GO:0051537~2 iron, 2 sulfur cluster binding	5	0.0211	0.000780701	UQCRFS1, NDUFS1, FDX1, NDUFV2, SDHB,	206	9	3870	10.4369	0.717826	0.0319212	1.30121
GOTERM_MF_ALL	GO:0005506~iron ion binding	15	0.0633	0.00146165	UQCRFS1, NDUFS8, LIAS, COX5A, NDUFS7, SDHB, ACO2, SDHC, NDUFS1, TBXAS1, NDUFS2, NDUFV1, FDX1, CYC1, NDUFV2,	206	108	3870	2.60922	0.906483	0.0575196	2.42314
INTERPRO	IPR001041:Ferredoxin	3	0.0127	0.0249203	NDUFS1, FDX1, SDHB,	170	5	3202	11.3012	1	0.999979	36.5012
SP_PIR_KEYWORDS	metal-binding	27	0.1139	0.0362008	SOD2, RNF34, LIAS, RPS27A, PMPCB, NDUFS7, CA2, ENDOG, PDLIM7, NDUFV1, NDUFV2, UQCRFS1, LOXL4, NDUFS8, COX5A, RABGEF1, RABGGTA, SDHB, ACO2, SDHC, NDUFS1, IDH3A, NDUFS2, FDX1, COX5B, CYC1, TIMM8B,	161	319	2796	1.46989	1	0.536917	42.5858
GOTERM_MF_ALL	GO:0046914~transition metal ion binding	34	0.1435	0.27666	SOD2, RNF34, UQCRC2, LIAS, RPS27A, PMPCB, CA2, NDUFS7, DNAJA2, ENDOG, MAP1D, TBXAS1, PDLIM7, NDUFV1, ZADH1, NDUFV2, UQCRFS1, LOXL4, NDUFS8, COX5A, RABGEF1, RABGGTA, UQCRC1, SDHB, ACO2, SDHC, NDUFS1, FBP2, IDH3A, NDUFS2, FDX1, CYC1, COX5B, TIMM8B,	206	560	3870	1.1406	1	0.999244	99.5623
Functional Group 9	Median: 0.025663435967516385	Geo: 7.80438606039671E-4	FLAD1, NDUFS3, SOD2, PMPCB, COX7C, MRPS14, GPX1, SUCLA2, GPI, GOT1, CTGF, MTRF1, MRPL12, YARS, PAG21, ATP1A1, UBL4A, NDUFV1, ATP5J, ATP5C1, PIK3R1, UQCR, FDPS, ATP5E, ACAA2, COQ6, NDUFB7, GYS1, NDUFB4, FBP2, CBR1, AK1, WASL, CYB5R1, CS, SUCLG1, FBXO9, ALAD, FKBP3, MRPS9, ATP5H, RNF34, LIAS, PYGM, COX6B, PSMC5, FKBP4, ATP5G1, COX7B, MRPL13, NDUFC2, DNAJB5, NDUFS8, LDHA, TRMU, TUFM, LYPLA1, NOLA2, …
Category	Term	Count	%	PValue	Genes	List Total	Pop Hits	Pop Total	Fold Enrichment	Bonferroni	Benjamini	FDR
GOTERM_BP_ALL	GO:0008152~metabolic process	152	0.6414	1.89231e-10	FLAD1, NDUFS3, SOD2, PMPCB, COX7C, MRPS14, GPX1, SUCLA2, GPI, GOT1, CTGF, MTRF1, MRPL12, YARS, PAG21, ATP1A1, UBL4A, NDUFV1, ATP5J, ATP5C1, PIK3R1, UQCR, FDPS, ATP5E, ACAA2, COQ6, NDUFB7, GYS1, NDUFB4, FBP2, CBR1, AK1, WASL, CYB5R1, CS, SUCLG1, FBXO9, ALAD, FKBP3, MRPS9, ATP5H, RNF34, LIAS, PYGM, COX6B, PSMC5, FKBP4, ATP5G1, COX7B, MRPL13, NDUFC2, DNAJB5, NDUFS8, LDHA, TRMU, TUFM, LYPLA1, NOLA2, …	181	2119	3369	1.33517	5.84912e-07	1.16983e-07	3.41877e-07
GOTERM_BP_ALL	GO:0044237~cellular metabolic process	121	0.5105	0.000100432	SOD2, FLAD1, NDUFS3, PMPCB, MRPS14, GPX1, SUCLA2, GPI, GOT1, CTGF, MTRF1, MRPL12, YARS, PAG21, UBL4A, NDUFV1, ATP5J, ATP5C1, PIK3R1, UQCR, FDPS, ATP5E, ACAA2, COQ6, GYS1, FBP2, AK1, WASL, CYB5R1, CS, SUCLG1, FBXO9, ALAD, FKBP3, MRPS9, ATP5H, RNF34, LIAS, PYGM, PSMC5, FKBP4, ATP5G1, MRPL13, NDUFC2, DNAJB5, NDUFS8, LDHA, TRMU, TUFM, LYPLA1, NOLA2, TAF6, SDHB, UMPS, JUN, IDH3A, FDX1, VCP, PSMB6, TAT…	181	1788	3369	1.25962	0.266883	0.00858652	0.181291
GOTERM_BP_ALL	GO:0044238~primary metabolic process	110	0.4641	0.0256634	SOD2, PMPCB, MRPS14, SUCLA2, GPI, GOT1, CTGF, MTRF1, MRPL12, YARS, PAG21, UBL4A, ATP5J, ATP5C1, PIK3R1, FDPS, ATP5E, ACAA2, GYS1, FBP2, AK1, WASL, CYB5R1, CS, SUCLG1, FKBP3, FBXO9, MRPS9, ATP5H, RNF34, PYGM, PSMC5, FKBP4, ATP5G1, MRPL13, DNAJB5, NDUFS8, LDHA, TRMU, TUFM, LYPLA1, NOLA2, TAF6, SDHB, UMPS, JUN, GYG, IDH3A, FDX1, VCP, PSMC4, PSMB6, TAT, TIMM8B, CPT1B, RPS27A, TRAP1, DNAJA2, QKI, MLF1…	181	1794	3369	1.14128	1	0.715108	37.4814
GOTERM_BP_ALL	GO:0043170~macromolecule metabolic process	78	0.3291	0.631968	SOD2, RPS27A, PMPCB, TRAP1, DNAJA2, MRPS14, SUCLA2, GPI, CTGF, QKI, MTRF1, MRPL12, YARS, PAG21, MDH2, POP5, MRPL44, UBL4A, MAP4, PIK3R1, HSPB8, SDHA, PSMB5, RABGEF1, MRPL32, UQCRC1, MMP16, GYS1, DNASE1L1, PSMA1, SARS, PSMA7, FBP2, PCK1, WASL, HSPA9B, CS, SUCLG1, FBXO9, FKBP3, MRPS9, RNF34, UQCRC2, UXT, PYGM, SLC3A2, PSMC5, ATPIF1, FKBP4, MAP1D, MRPL13, TGM1, DNAJB5, NDUFS8, LDHA, MAP2K6, PDHB, TR…	181	1473	3369	0.985631	1	1	100
GOTERM_BP_ALL	GO:0009987~cellular process	134	0.5654	0.939338	FLAD1, NDUFS3, SOD2, PMPCB, MRPS14, GPX1, SUCLA2, GPI, GOT1, CTGF, MTRF1, MRPL12, YARS, PAG21, CRYAB, UBL4A, VDAC1, NDUFV1, ATP5J, ATP5C1, PIK3R1, UQCR, RAB3A, FDPS, ATP5E, ACAA2, COQ6, GYS1, FBP2, AK1, WASL, CYB5R1, CS, SUCLG1, FBXO9, ALAD, FKBP3, MRPS9, ATP5H, RNF34, LIAS, PYGM, PSMC5, FKBP4, ATP5G1, PARK7, MRPL13, NDUFC2, DNAJB5, NDUFS8, LDHA, TRMU, TUFM, LYPLA1, NOLA2, TAF6, SDHB, UMPS, JUN, …	181	2638	3369	0.94548	1	1	100
Functional Group 10	Median: 0.00585832600015221	Geo: 0.011267593360480527	ATP5H, ALAD, FLAD1, MRPS9, RPS27A, LIAS, MRPS14, GPI, ATP5G1, GOT1, QKI, MTRF1, NDUFAB1, MRPL12, ATP5D, GOT2, YARS, TBXAS1, ATP5G3, ATP5J, ATP5C1, MRPL13, GAMT, ATP5I, FDPS, ATP5E, MRPL32, TUFM, COQ6, RABGGTA, UMPS, MRPL2, GYS1, SARS, FBP2, PCK1, GYG, FDX1, CYB5R1, TAT, HMBS, ATP5F1, ATP5B,
Category	Term	Count	%	PValue	Genes	List Total	Pop Hits	Pop Total	Fold Enrichment	Bonferroni	Benjamini	FDR
GOTERM_BP_ALL	GO:0009058~biosynthetic process	43	0.1814	0.000899528	ATP5H, ALAD, FLAD1, MRPS9, RPS27A, LIAS, MRPS14, GPI, ATP5G1, GOT1, QKI, MTRF1, NDUFAB1, MRPL12, ATP5D, GOT2, YARS, TBXAS1, ATP5G3, ATP5J, ATP5C1, MRPL13, GAMT, ATP5I, FDPS, ATP5E, MRPL32, TUFM, COQ6, RABGGTA, UMPS, MRPL2, GYS1, SARS, FBP2, PCK1, GYG, FDX1, CYB5R1, TAT, HMBS, ATP5F1, ATP5B,	181	492	3369	1.62677	0.938066	0.0563047	1.61273
GOTERM_BP_ALL	GO:0044249~cellular biosynthetic process	34	0.1435	0.00585833	ALAD, FLAD1, MRPS9, ATP5H, LIAS, RPS27A, MRPS14, GPI, ATP5G1, MTRF1, QKI, NDUFAB1, MRPL12, ATP5D, YARS, TBXAS1, ATP5G3, ATP5J, ATP5C1, MRPL13, GAMT, ATP5I, ATP5E, MRPL32, TUFM, COQ6, UMPS, MRPL2, SARS, FBP2, PCK1, HMBS, ATP5F1, ATP5B,	181	399	3369	1.58609	1	0.281224	10.0712
GOTERM_BP_ALL	GO:0009059~macromolecule biosynthetic process	18	0.0759	0.27146	MRPS9, RPS27A, MRPL32, TUFM, MRPS14, RABGGTA, GPI, QKI, MRPL2, MTRF1, GYS1, SARS, MRPL12, YARS, FBP2, PCK1, GYG, MRPL13,	181	270	3369	1.24088	1	0.999944	99.6727
Functional Group 11	Median: 0.00802105145159796	Geo: 0.014944809540364921	UQCRC2, PMPCB, UQCRC1, MMP16,
Category	Term	Count	%	PValue	Genes	List Total	Pop Hits	Pop Total	Fold Enrichment	Bonferroni	Benjamini	FDR
INTERPRO	IPR001431:Peptidase M16, zinc-binding site	3	0.0127	0.00802105	UQCRC2, PMPCB, UQCRC1,	170	3	3202	18.8353	1	0.997541	13.4916
INTERPRO	IPR007863:Peptidase M16, C-terminal	3	0.0127	0.00802105	UQCRC2, PMPCB, UQCRC1,	170	3	3202	18.8353	1	0.997541	13.4916
INTERPRO	IPR011765:Peptidase M16, N-terminal	3	0.0127	0.00802105	UQCRC2, PMPCB, UQCRC1,	170	3	3202	18.8353	1	0.997541	13.4916
INTERPRO	IPR011237:Peptidase M16, core	3	0.0127	0.00802105	UQCRC2, PMPCB, UQCRC1,	170	3	3202	18.8353	1	0.997541	13.4916
PIR_SUPERFAMILY	PIRSF001210:mitochondrial processing peptidase alpha chain	3	0.0127	0.0137011	UQCRC2, PMPCB, UQCRC1,	121	3	1728	14.281	1	1	20.0799
GOTERM_MF_ALL	GO:0004222~metalloendopeptidase activity	4	0.0169	0.196455	UQCRC2, PMPCB, UQCRC1, MMP16,	206	29	3870	2.59123	1	0.994542	97.4472
Functional Group 12	Median: 0.27215247921770497	Geo: 0.015005740897391635	NDUFB4, SOD2, DAP13, PARK7, PRDX5, NDUFS8, GPX4, NDUFS2, NDUFA6, GPX1, HSPB8, HCLS1, HSPA9B, HSPH1, SAA3, APRT, LBP, ATPIF1, WASL,
Category	Term	Count	%	PValue	Genes	List Total	Pop Hits	Pop Total	Fold Enrichment	Bonferroni	Benjamini	FDR
GOTERM_BP_ALL	GO:0006979~response to oxidative stress	10	0.0422	1.14998e-05	NDUFB4, SOD2, DAP13, PARK7, PRDX5, NDUFS8, GPX4, NDUFS2, NDUFA6, GPX1,	181	29	3369	6.41837	0.0349217	0.00154429	0.0207742
GOTERM_BP_ALL	GO:0042221~response to chemical stimulus	13	0.0549	0.00860355	SOD2, PRDX5, DAP13, NDUFS8, HSPB8, GPX1, HCLS1, NDUFB4, PARK7, GPX4, NDUFS2, NDUFA6, HSPA9B,	181	104	3369	2.32666	1	0.369028	14.4535
GOTERM_BP_ALL	GO:0006950~response to stress	14	0.0591	0.535701	SOD2, PRDX5, DAP13, NDUFS8, HSPB8, GPX1, NDUFB4, PARK7, GPX4, NDUFS2, HSPH1, NDUFA6, SAA3, HSPA9B,	181	242	3369	1.0768	1	1	99.9999
GOTERM_BP_ALL	GO:0050896~response to stimulus	19	0.0802	0.95662	SOD2, PRDX5, DAP13, NDUFS8, HSPB8, APRT, GPX1, LBP, ATPIF1, HCLS1, NDUFB4, PARK7, GPX4, NDUFS2, HSPH1, NDUFA6, WASL, SAA3, HSPA9B,	181	468	3369	0.755667	1	1	100
Functional Group 13	Median: 0.041918668137554196	Geo: 0.02416020156415371	ATP5H, ATP5D, ATP5C1, ATP5F1, ATP5B, ATP5G1, ATP5I,
Category	Term	Count	%	PValue	Genes	List Total	Pop Hits	Pop Total	Fold Enrichment	Bonferroni	Benjamini	FDR
SP_PIR_KEYWORDS	ATP biosynthesis	6	0.0253	0.000757127	ATP5H, ATP5D, ATP5C1, ATP5F1, ATP5B, ATP5G1,	161	14	2796	7.44277	0.406583	0.020658	1.13333
GOTERM_CC_ALL	GO:0045261~proton-transporting ATP synthase complex, catalytic core F(1)	3	0.0127	0.0409052	ATP5D, ATP5C1, ATP5B,	186	6	3277	8.80914	1	0.416001	45.4496
SP_PIR_KEYWORDS	cf(1)	3	0.0127	0.0419187	ATP5D, ATP5C1, ATP5B,	161	6	2796	8.68323	1	0.580121	47.5034
GOTERM_CC_ALL	GO:0033178~proton-transporting two-sector ATPase complex, catalytic domain	3	0.0127	0.0551739	ATP5D, ATP5C1, ATP5B,	186	7	3277	7.55069	1	0.501868	56.1127
SP_PIR_KEYWORDS	ATP synthesis	4	0.0169	0.114925	ATP5D, ATP5I, ATP5C1, ATP5B,	161	21	2796	3.3079	1	0.877895	84.0734
Functional Group 14	Median: 0.04199971721120677	Geo: 0.029969768241409095	PRDX5, CLIC5, GLRX2, GPX4, NDUFV2, GPX1, PRDX3, TXNRD1,
Category	Term	Count	%	PValue	Genes	List Total	Pop Hits	Pop Total	Fold Enrichment	Bonferroni	Benjamini	FDR
INTERPRO	IPR012335:Thioredoxin fold	7	0.0295	0.00773984	PRDX5, CLIC5, GLRX2, GPX4, NDUFV2, GPX1, PRDX3,	170	34	3202	3.87785	1	1	13.0492
GOTERM_MF_ALL	GO:0016209~antioxidant activity	5	0.0211	0.0224802	PRDX5, GPX4, GPX1, PRDX3, TXNRD1,	206	21	3870	4.47295	1	0.51433	31.7024
SP_PIR_KEYWORDS	Peroxidase	4	0.0169	0.0419997	PRDX5, GPX4, GPX1, PRDX3,	161	14	2796	4.96185	1	0.570296	47.5702
GOTERM_MF_ALL	GO:0016684~oxidoreductase activity, acting on peroxide as acceptor	4	0.0169	0.05752	PRDX5, GPX4, GPX1, PRDX3,	206	17	3870	4.42033	1	0.808841	62.9709
GOTERM_MF_ALL	GO:0004601~peroxidase activity	4	0.0169	0.05752	PRDX5, GPX4, GPX1, PRDX3,	206	17	3870	4.42033	1	0.808841	62.9709
Functional Group 15	Median: 0.044967997274897274	Geo: 0.04201733035337828	CPT1B, LIAS, ACAA2, LYPLA1, GPI, HADHA, GOT1, HCLS1, ACO2, SARS, JUN, NDUFAB1, YARS, GOT2, FBP2, TBXAS1, PCK1, MDH2, TAT, GAMT, OAT, PYGM,
Category	Term	Count	%	PValue	Genes	List Total	Pop Hits	Pop Total	Fold Enrichment	Bonferroni	Benjamini	FDR
GOTERM_BP_ALL	GO:0006082~organic acid metabolic process	20	0.0844	0.00147121	CPT1B, LIAS, ACAA2, LYPLA1, GPI, HADHA, GOT1, HCLS1, ACO2, SARS, JUN, NDUFAB1, YARS, GOT2, FBP2, TBXAS1, PCK1, MDH2, TAT, GAMT,	181	170	3369	2.1898	0.989442	0.088692	2.62487
GOTERM_BP_ALL	GO:0019752~carboxylic acid metabolic process	20	0.0844	0.00147121	CPT1B, LIAS, ACAA2, LYPLA1, GPI, HADHA, GOT1, HCLS1, ACO2, SARS, JUN, NDUFAB1, YARS, GOT2, FBP2, TBXAS1, PCK1, MDH2, TAT, GAMT,	181	170	3369	2.1898	0.989442	0.088692	2.62487
KEGG_PATHWAY	bta00400:Phenylalanine, tyrosine and tryptophan biosynthesis	3	0.0127	0.0149645	GOT2, YARS, GOT1,	103	3	1403	13.6214	0.934719	0.597349	16.9635
INTERPRO	IPR004838:Aminotransferases, class-I, pyridoxal-phosphate-binding site	3	0.0127	0.0154864	GOT2, TAT, GOT1,	170	4	3202	14.1265	1	0.999574	24.4876
SP_PIR_KEYWORDS	aminotransferase	4	0.0169	0.0163814	GOT2, OAT, TAT, GOT1,	161	10	2796	6.94658	0.999989	0.324581	22.0076
GOTERM_MF_ALL	GO:0008483~transaminase activity	4	0.0169	0.0176192	GOT2, OAT, TAT, GOT1,	206	11	3870	6.83142	1	0.45116	25.7779
GOTERM_MF_ALL	GO:0030170~pyridoxal phosphate binding	5	0.0211	0.0189652	GOT2, OAT, PYGM, TAT, GOT1,	206	20	3870	4.6966	1	0.462256	27.465
INTERPRO	IPR015421:Pyridoxal phosphate-dependent transferase, major region, subdomain 1	4	0.0169	0.0411283	GOT2, OAT, TAT, GOT1,	170	15	3202	5.02275	1	0.999996	53.0363
INTERPRO	IPR004839:Aminotransferase, class I and II	3	0.0127	0.0488077	GOT2, TAT, GOT1,	170	7	3202	8.07227	1	0.999999	59.3635
GOTERM_MF_ALL	GO:0016769~transferase activity, transferring nitrogenous groups	4	0.0169	0.0492311	GOT2, OAT, TAT, GOT1,	206	16	3870	4.6966	1	0.773948	57.1139
SP_PIR_KEYWORDS	pyridoxal phosphate	4	0.0169	0.102619	GOT2, OAT, TAT, GOT1,	161	20	2796	3.47329	1	0.852343	80.3952
GOTERM_MF_ALL	GO:0019842~vitamin binding	6	0.0253	0.115179	NDUFAB1, GOT2, OAT, PYGM, TAT, GOT1,	206	49	3870	2.30038	1	0.957005	87.1542
GOTERM_BP_ALL	GO:0006520~amino acid metabolic process	7	0.0295	0.339195	JUN, SARS, GOT2, YARS, TAT, GOT1, HCLS1,	181	89	3369	1.46396	1	0.999996	99.9439
GOTERM_BP_ALL	GO:0006519~amino acid and derivative metabolic process	8	0.0338	0.372878	JUN, SARS, GOT2, YARS, TAT, GAMT, GOT1, HCLS1,	181	110	3369	1.35369	1	0.999999	99.9782
GOTERM_BP_ALL	GO:0009308~amine metabolic process	8	0.0338	0.44453	JUN, SARS, GOT2, YARS, TAT, GAMT, GOT1, HCLS1,	181	118	3369	1.26192	1	1	99.9976
GOTERM_BP_ALL	GO:0006807~nitrogen compound metabolic process	8	0.0338	0.523377	JUN, SARS, GOT2, YARS, TAT, GAMT, GOT1, HCLS1,	181	127	3369	1.17249	1	1	99.9998
